# Supplementary material for: Influence of Epoch Length and Recording Site on the Relationship Between Tri-Axial Accelerometry-Derived Physical Activity Levels and Structural, Functional, and Hemodynamic Properties of Central and Peripheral Arteries
Source: Front Sports Act Living. 2022 Feb 24;4:799659. doi: 10.3389/fspor.2022.799659 (PMC8909126; doi:10.3389/fspor.2022.799659)
Supplement: Supplementary file 1 [file Data_Sheet_2.xlsx]

## Sheet: Table_S1_S10
	Table S1. Accelerometry-related data: Hip; 1 second									Table S2. Accelerometry-related data: Wrist; 1 second									Table S3. Accelerometry-related data: Hip; 5 seconds									Table S4. Accelerometry-related data: wrist; 5 seconds									Table S5. Accelerometry-related data: Hip; 10 seconds									Table S6. Accelerometry-related data: Wrist; 10 seconds
	Variables	MV	SD	Min.	p25th	p50th	p75th	Max.		Variables	MV	SD	Min.	p25th	p50th	p75th	Max.		Variables	MV	SD	Min.	p25th	p50th	p75th	Max.		Variables	MV	SD	Min.	p25th	p50th	p75th	Max.		Variables	MV	SD	Min.	p25th	p50th	p75th	Max.		Variables	MV	SD	Min.
	Postion and Epoch length:	Hip; 1 second								Postion and Epoch length:	Wrist; 1 second								Postion and Epoch length:	Hip; 5 second								Postion and Epoch length:	Wrist; 5 second								Postion and Epoch length:	Hip; 10 second								Postion and Epoch length:	Wrist; 10 second
	Energy Expenditure									Energy Expenditure									Energy Expenditure									Energy Expenditure									Energy Expenditure									Energy Expenditure
	Total Energy Expenditure (kcals)	6500.14	2601.04	2514.22	4950.76	5763.59	7655.04	15506.7		Total Energy Expenditure (kcals)	12386.6	3822.42	5907.73	9993.21	11618.4	14289.2	22489.9		Total Energy Expenditure (kcals)	5764.53	2384.01	2288.94	4241.64	5207.2	6739.36	14029.6		Total Energy Expenditure (kcals)	14188.7	4351.52	6836.01	11368.1	13180	16296.7	25506.2		Total Energy Expenditure (kcals)	5288.43	2117.38	1937.9	3993.27	5023.35	6164.98	13361.6		Total Energy Expenditure (kcals)	14978.6	4607.66	7251.59
	Energy Expenditure (Average, kcals/day)	573.75	196.03	263.97	430.14	530.69	711.69	1024.23		Energy Expenditure (Average, kcals/day)	1125	349.11	371.09	854.77	1085.79	1313.83	2198.19		Energy Expenditure (Average, kcals/day)	509.14	182.66	232.39	370.24	468.98	634.5	946.57		Energy Expenditure (Average, kcals/day)	1288.09	395.25	433.32	986.96	1242.77	1512.51	2533.51		Energy Expenditure (Average, kcals/day)	471.52	163.65	220.78	339.97	445.62	605.61	885.03		Energy Expenditure (Average, kcals/day)	1359.11	415.87	461.37
	Energy Expenditure (Average, kcals/hour)	32.69	9.58	15.38	26.38	30.88	38.34	54.03		Energy Expenditure (Average, kcals/hour)	63.182	17.224	36.923	53.906	59.435	73.164	120.78		Energy Expenditure (Average, kcals/hour)	28.98	8.89	13.63	22.92	27.72	33.66	50.15		Energy Expenditure (Average, kcals/hour)	72.36	19.54	42.73	61.98	67.32	83.25	139.2		Energy Expenditure (Average, kcals/hour)	26.85	7.94	12.11	21.43	26.4	31.78	46.34		Energy Expenditure (Average, kcals/hour)	76.38	20.69	45.32
	METs									METs									METs									METs									METs									METs
	METs	1.2	0.06	1.08	1.17	1.19	1.23	1.41		METs	1.43	0.12	1.23	1.35	1.41	1.52	1.75		METs	1.18	0.06	1.07	1.15	1.17	1.2	1.39		METs	1.49	0.13	1.26	1.39	1.46	1.58	1.84		METs	1.16	0.06	1.06	1.13	1.16	1.19	1.38		METs	1.5	0.14	1.28
	Physical Activity Bouts									Physical Activity Bouts									Physical Activity Bouts									Physical Activity Bouts									Physical Activity Bouts									Physical Activity Bouts
	Total number of PA Bouts [Algorithm: Freedson, 1998]	5	5	0	1	3	8	22		Total number of PA Bouts [Algorithm: Freedson, 1998]	11	10	0	4	9	13	41		Total number of PA Bouts [Algorithm: Freedson, 1998]	5	5	0	1	4	7	21		Total number of PA Bouts [Algorithm: Freedson, 1998]	27	19	1	13	22	38	95		Total number of PA Bouts [Algorithm: Freedson, 1998]	6	6	0	2	5	8	23		Total number of PA Bouts [Algorithm: Freedson, 1998]	42.07	23.69	4
	Total time of PA Bouts (minutes) [Algorithm: Freedson, 1998]	86.01	89.86	0	20.9	55.1	139	361.3		Total time of PA Bouts (minutes) [Algorithm: Freedson, 1998]	144.11	124.78	0	46.6	110.2	196.3	499.6		Total time of PA Bouts (minutes) [Algorithm: Freedson, 1998]	90.99	91.3	0	22.9	63.8	146.8	365.4		Total time of PA Bouts (minutes) [Algorithm: Freedson, 1998]	345.22	241.66	10	166.2	303.6	482.4	1220.5		Total time of PA Bouts (minutes) [Algorithm: Freedson, 1998]	96.16	96.21	0	25.8	72	136.3	389.2		Total time of PA Bouts (minutes) [Algorithm: Freedson, 1998]	559.35	327.2	46.8
	Average time per PA Bouts (minutes) [Algorithm: Freedson, 1998]	14.77	10.68	0	12	13.9	16.4	62.4		Avgerage time per PA Bouts (minutes) [Algorithm: Freedson, 1998]	12.24	4.91	0	10.9	11.9	14.8	24.7		Avgerage time per PA Bouts (minutes) [Algorithm: Freedson, 1998]	15.56	11	0	11.7	14.9	18.6	63.3		Avgerage time per PA Bouts (minutes) [Algorithm: Freedson, 1998]	12.99	1.85	10	11.6	12.8	14.2	18.6		Avgerage time per PA Bouts (minutes) [Algorithm: Freedson, 1998]	16.19	11.79	0	11.9	14.8	19.2	63.2		Avgerage time per PA Bouts (minutes) [Algorithm: Freedson, 1998]	13.25	1.49	10.9
	Maximal time per PA Bouts (minute) [Algorithm: Freedson, 1998]	22	16.8	0	12.6	16.3	29.2	63.1		Maximal time per PA Bouts (minute) [Algorithm: Freedson, 1998]	21.77	13.45	0	12.7	16.8	31.7	51.4		Maximal time per PA Bouts (minute) [Algorithm: Freedson, 1998]	23.99	17.77	0	12.8	21	34.3	63.3		Maximal time per PA Bouts (minute) [Algorithm: Freedson, 1998]	27.7	13.29	10	17.8	24	35.3	58.9		Maximal time per PA Bouts (minute) [Algorithm: Freedson, 1998]	25.03	18.57	0	13.5	20.8	36.8	63.2		Maximal time per PA Bouts (minute) [Algorithm: Freedson, 1998]	32.35	16.04	13
	Minimal time per PA Bouts (minutes) [Algorithm: Freedson, 1998]	11.61	10.22	0	10.1	10.3	11.2	62.4		Minimal time per PA Bouts (minutes) [Algorithm: Freedson, 1998]	9.29	3	0	10	10	10.1	14.1		Minimal time per PA Bouts (minutes) [Algorithm: Freedson, 1998]	11.75	10.38	0	10.1	10.5	11.7	63.3		Minimal time per PA Bouts (minutes) [Algorithm: Freedson, 1998]	10.07	0.2	10	10	10	10.1	11.3		Minimal time per PA Bouts (minutes) [Algorithm: Freedson, 1998]	11.87	10.48	0	10	10.2	11.3	63.2		Minimal time per PA Bouts (minutes) [Algorithm: Freedson, 1998]	10.04	0.14	10
	Total Counts in PA Bouts [Algorithm: Freedson, 1998]	376273	416209	0	84662	194181	560243	1673628		Total Counts in PA Bouts [Algorithm: Freedson, 1998]	961850	954835	0	292712	618190	1313190	4135018		Total Counts in PA Bouts [Algorithm: Freedson, 1998]	401433	427433	0	93743	228362	554779	1779581		Total Counts in PA Bouts [Algorithm: Freedson, 1998]	1.85611e+06	1.32634e+06	45123	861854	1740493	2380395	5817690		Total Counts in PA Bouts [Algorithm: Freedson, 1998]	428011	451843	0	102712	279165	579675	1979048		Total Counts in PA Bouts [Algorithm: Freedson, 1998]	2.66363e+06	1.57657e+06	184386
	Sedentary Bouts									Sedentary Bouts									Sedentary Bouts									Sedentary Bouts									Sedentary Bouts									Sedentary Bouts
	Total number of SB Bouts	188.05	51.56	110	155	180	203	415		Total number of SB Bouts	135.38	32.2	74	117	128	151	258		Total number of SB Bouts	199.39	52.59	120	167	194	213	438		Total number of SB Bouts	137.24	32.43	78	118	130	153	257		Total number of SB Bouts	204.44	50.85	126	179	196	221	440		Total number of SB Bouts	138.87	33.12	81
	Total time of SB Bouts (minutes)	4003.15	1088.99	2671.3	3346.6	3781.9	4315.3	9270.7		Total time of SB Bouts (minutes)	2915.36	673.35	1396.3	2582.3	2868.2	3198.9	5705		Total time of SB Bouts (minutes)	4393.5	1155.49	2940.8	3747.8	4183.6	4765.8	10095.5		Total time of SB Bouts (minutes)	2992.33	672.45	1557.2	2621.1	2918.6	3238.8	5766.4		Total time of SB Bouts (minutes)	4706.27	1193.98	3114.7	4103.8	4495	5081.7	10873.8		Total time of SB Bouts (minutes)	3059.11	678.79	1677.3
	Average time per SB Bouts (minutes)	21.39	1.45	18	20.5	21.6	22.3	24.3		Average time per SB Bouts (minutes)	21.66	2.18	17.2	20.2	21.7	23.1	26.1		Average time per SB Bouts (minutes)	22.12	1.56	18.2	21.1	22.2	23.3	24.8		Average time per SB Bouts (minutes)	21.95	2.13	17.5	20.5	22	23.5	26.1		Average time per SB Bouts (minutes)	23.12	1.79	18.7	22.2	23	24.6	26.2		Average time per SB Bouts (minutes)	22.21	2.18	17.6
	Maximal time per SB Bouts (minutes)	77.33	8.84	52.7	73.6	78.9	82.6	93.4		Maximal time per SB Bouts (minutes)	70.83	12.62	39.1	61.7	71.9	81.9	90.2		Maximal time per SB Bouts (minutes)	81.2	9.93	60.6	76.8	80.9	86.5	102.3		Maximal time per SB Bouts (minutes)	71.3	12.48	46.6	61.7	71.8	81.8	94.7		Maximal time per SB Bouts (minutes)	89.8	16.82	60.5	79.5	87.8	96.2	142		Maximal time per SB Bouts (minutes)	72.81	13.02	46.5
	Minimal time per SB Bouts (minutes)	10.03	0.05	10	10	10	10.1	10.2		Minimal time per SB Bouts (minutes)	10.05	0.08	10	10	10	10.1	10.3		Minimal time per SB Bouts (minutes)	10.02	0.07	10	10	10	10	10.4		Minimal time per SB Bouts (minutes)	10.04	0.06	10	10	10	10.1	10.3		Minimal time per SB Bouts (minutes)	10.01	0.04	10	10	10	10	10.2		Minimal time per SB Bouts (minutes)	10	0.03	10
	Daily average of SB Bouts (minutes)	364.95	104.46	143.7	304.2	365.9	437.3	661.1		Daily average of SB Bouts (minutes)	265.27	61.32	120	234.8	267.8	298	408.5		Daily average of SB Bouts (minutes)	401.04	112.51	157.1	340.7	401.2	479.9	703.1		Daily average of SB Bouts (minutes)	272.58	62.33	120.5	243.1	274.6	302	421.1		Daily average of SB Bouts (minutes)	433.95	120.43	169.1	380.5	425.2	517.7	728.5		Daily average of SB Bouts (minutes)	278.8	63.34	121.8
	Sedentary Breaks									Sedentary Breaks									Sedentary Breaks									Sedentary Breaks									Sedentary Breaks									Sedentary Breaks
	Total number of Sedentary Breaks	187.05	51.56	109	154	179	202	414		Total number of Sedentary Breaks	134.38	32.2	73	116	127	150	257		Total number of Sedentary Breaks	198.39	52.59	119	166	193	212	437		Total number of Sedentary Breaks	136.24	32.43	77	117	129	152	256		Total number of Sedentary Breaks	203.44	50.85	125	178	195	220	439		Total number of Sedentary Breaks	137.87	33.12	80
	Total Time in Sedentary Breaks (minutes)	14968.9	10441.4	4727.6	7580.2	9854.6	21869.1	53146.8		Total Time in Sedentary Breaks (minutes)	16798.8	12282.6	4914.9	8460.1	11238.5	23813.3	53848		Total Time in Sedentary Breaks (minutes)	14625.1	10466	4391.3	7331	9209	21500.6	52758.9		Total Time in Sedentary Breaks (minutes)	17095.4	12562.8	4754	8598.3	11123.6	23856.5	53833.3		Total Time in Sedentary Breaks (minutes)	14227.5	10510.9	4187.8	6851.7	8858	21088.3	52409.2		Total Time in Sedentary Breaks (minutes)	17030.3	12562.4	4633.8
	Average time per Sedentary Breaks (minutes)	85.52	64.52	20.1	36.1	60.8	112.7	295.3		Average time per Sedentary Breaks (minutes)	128.48	98.23	37.3	68	80.4	166.3	505		Average time per Sedentary Breaks (minutes)	78.61	60.65	18.5	32.6	55.3	104.1	262.5		Average time per Sedentary Breaks (minutes)	127.97	96.16	36.5	67.6	79.9	168.4	482.4		Average time per Sedentary Breaks (minutes)	74.34	58.81	18.5	31.7	49.8	97.3	243.8		Average time per Sedentary Breaks (minutes)	126.04	94.26	35.9
	Maximal time per Sedentary Breaks	4707.73	5313.47	234.7	693.7	1373.9	7437.3	19647.2		Maximal time per Sedentary Breaks	5720.95	6704.94	467.1	1032.4	1374.5	9311.5	28167.8		Maximal time per Sedentary Breaks	4670.85	5328.8	224.2	512.8	1361.7	7437.4	19647.2		Maximal time per Sedentary Breaks	5991.59	6794.87	467.2	1032.4	1686.4	11333.6	28167.5		Maximal time per Sedentary Breaks	4641.9	5350.76	214.3	488.8	1337.2	7437.5	19647.2		Maximal time per Sedentary Breaks	5985.7	6799.13	467.2
	Minimum time per Sedentary Breaks (minutes)	0	0	0	0	0	0	0		Minimum time per Sedentary Breaks (minutes)	0	0	0	0	0	0	0		Minimum time per Sedentary Breaks (minutes)	0.1	0	0.1	0.1	0.1	0.1	0.1		Minimum time per Sedentary Breaks (minutes)	0.1	0.01	0.1	0.1	0.1	0.1	0.2		Minimum time per Sedentary Breaks (minutes)	0.2	0	0.2	0.2	0.2	0.2	0.2		Minimum time per Sedentary Breaks (minutes)	0.2	0	0.2
	Daily average of Sedentary Breaks (minutes)	1202.77	544.07	591	805.8	959.3	1532.6	2922.6		Daily average of Sedentary Breaks (minutes)	1355.32	662.4	760	907.1	999.5	1701	3268.1		Daily average of Sedentary Breaks (minutes)	1170.5	551.66	548.9	752.6	919.2	1533.2	2896.1		Daily average of Sedentary Breaks (minutes)	1368.24	661.13	747.4	916	1000.7	1698.7	3263.3		Daily average of Sedentary Breaks (minutes)	1138.92	557.36	523.5	699.8	885.8	1527	2863.9		Daily average of Sedentary Breaks (minutes)	1362.18	662.8	735.6
	Physical Activity Intensity Levels									Physical Activity Intensity Levels									Physical Activity Intensity Levels									Physical Activity Intensity Levels									Physical Activity Intensity Levels									Physical Activity Intensity Levels
	Time in Light PA intensity (minutes)	10335.9	2040.65	7553.97	9340.12	10046	10388.8	21030.8		Time in Light PA intensity (minutes)	9284.28	1987.8	5221.85	8574.62	8908.22	9424.23	19383.5		Time in Light PA intensity (minutes)	10455.1	2068.17	7602.83	9444.25	10165.8	10544.8	21304.7		Time in Light PA intensity (minutes)	8972.32	1952.66	5027	8255.17	8635	9122.25	18960.8		Time in Light PA intensity (minutes)	10460.5	2051.47	7636.83	9479.83	10234	10569.7	21455		Time in Light PA intensity (minutes)	8870.02	1947.66	4934.33
	Time in Moderate PA intensity (minutes)	714.98	290.46	280.67	515.27	667.08	855.4	1674.12		Time in Moderate PA intensity (minutes)	2163.12	558.25	1165.88	1917.25	2111.5	2395.58	3731.67		Time in Moderate PA intensity (minutes)	664.02	283.35	265.17	475.25	620.17	809.25	1513.83		Time in Moderate PA intensity (minutes)	2475.07	645.02	1336.08	2188.17	2434.75	2764	4154.42		Time in Moderate PA intensity (minutes)	598.72	258.89	243.83	405.83	555.83	721.5	1401.17		Time in Moderate PA intensity (minutes)	2577.35	686.72	1372
	Time in Vigorous PA intensity (minutes)	125.77	58.24	45.43	78.1	111.18	170.03	287.35		Time in Vigorous PA intensity (minutes)	0	0	0	0	0	0	0		Time in Vigorous PA intensity (minutes)	81.81	52.6	15.17	41.92	74.17	103.58	219.67		Time in Vigorous PA intensity (minutes)	0	0	0	0	0	0	0		Time in Vigorous PA intensity (minutes)	60.91	49.37	7	28.33	45.5	77.83	189.67		Time in Vigorous PA intensity (minutes)	0	0	0
	Time in Very vigorous PA intensity (minutes)	41.8	21.29	14.22	25.17	36.9	50.57	117.2		Time in Very vigorous PA intensity (minutes)	0	0	0	0	0	0	0		Time in Very vigorous PA intensity (minutes)	17.48	16.11	2.75	5.58	13.08	19.67	71.33		Time in Very vigorous PA intensity (minutes)	0	0	0	0	0	0	0		Time in Very vigorous PA intensity (minutes)	12.91	15.13	0.33	1.83	8.83	14.17	63.67		Time in Very vigorous PA intensity (minutes)	0	0	0
	Percentual time in Light PA intensity (%)	0.92	0.02	0.89	0.9	0.92	0.94	0.96		Percentual time in Light PA intensity (%)	0.81	0.04	0.73	0.79	0.81	0.83	0.88		Percentual time in Light PA intensity (%)	0.93	0.02	0.9	0.92	0.93	0.95	0.97		Percentual time in Light PA intensity (%)	0.78	0.04	0.69	0.75	0.78	0.81	0.86		Percentual time in Light PA intensity (%)	0.94	0.02	0.91	0.93	0.94	0.96	0.97		Percentual time in Light PA intensity (%)	0.77	0.05	0.67
	Percentual time in Moderate PA intensity (%)	0.06	0.02	0.04	0.05	0.06	0.08	0.1		Percentual time in Moderate PA intensity (%)	0.19	0.04	0.12	0.17	0.19	0.21	0.27		Percentual time in Moderate PA intensity (%)	0.06	0.02	0.03	0.04	0.06	0.07	0.09		Percentual time in Moderate PA intensity (%)	0.22	0.04	0.14	0.19	0.22	0.25	0.31		Percentual time in Moderate PA intensity (%)	0.05	0.02	0.03	0.04	0.05	0.06	0.09		Percentual time in Moderate PA intensity (%)	0.23	0.05	0.14
	Percentual time in Vigorous PA intensity (%)	0.01	0	0	0.01	0.01	0.01	0.02		Percentual time in Vigorous PA intensity (%)	0	0	0	0	0	0	0		Percentual time in Vigorous PA intensity (%)	0.01	0	0	0	0.01	0.01	0.02		Percentual time in Vigorous PA intensity (%)	0	0	0	0	0	0	0		Percentual time in Vigorous PA intensity (%)	0.01	0	0	0	0	0.01	0.02		Percentual time in Vigorous PA intensity (%)	0	0	0
	Percentual time in Very vigorous PA intensity (%)	0	0	0	0	0	0	0.01		Percentual time in Very vigorous PA intensity (%)	0	0	0	0	0	0	0		Percentual time in Very vigorous PA intensity (%)	0	0	0	0	0	0	0.01		Percentual time in Very vigorous PA intensity (%)	0	0	0	0	0	0	0		Percentual time in Very vigorous PA intensity (%)	0	0	0	0	0	0	0		Percentual time in Very vigorous PA intensity (%)	0	0	0
	Moderate-to-Vigorous Physical Activity (MVPA)									Moderate-to-Vigorous Physical Activity (MVPA)									Moderate-to-Vigorous Physical Activity (MVPA)									Moderate-to-Vigorous Physical Activity (MVPA)									Moderate-to-Vigorous Physical Activity (MVPA)									Moderate-to-Vigorous Physical Activity (MVPA)
	Total time in MVPA (minutes)	882.54	341.09	426.82	658.05	828.9	1071.12	2078.67		Total time in MVPA (minutes)	2163.12	558.25	1165.88	1917.25	2111.5	2395.58	3731.67		Total time in MVPA (minutes)	763.3	313.09	349.17	543.33	700.33	915.58	1804.83		Total time in MVPA (minutes)	2475.07	645.02	1336.08	2188.17	2434.75	2764	4154.42		Total time in MVPA (minutes)	672.55	280.03	288.17	445.5	631.83	769.17	1654.5		Total time in MVPA (minutes)	2577.35	686.72	1372
	Percentual time in MVPA (%)	0.08	0.02	0.04	0.06	0.08	0.1	0.11		Percentual time in MVPA (%)	0.19	0.04	0.12	0.17	0.19	0.21	0.27		Percentual time in MVPA (%)	0.07	0.02	0.03	0.05	0.07	0.08	0.1		Percentual time in MVPA (%)	0.22	0.04	0.14	0.19	0.22	0.25	0.31		Percentual time in MVPA (%)	0.06	0.02	0.03	0.04	0.06	0.07	0.09		Percentual time in MVPA (%)	0.23	0.05	0.14
	Average time in MVPA (minutes/day)	78.33	25.46	28.2	64.8	71.8	97.82	143.59		Average time in MVPA (minutes/day)	198.29	54.79	70.38	174.3	197.86	244.85	287.21		Average time in MVPA (minutes/day)	67.79	24.12	22.98	50.51	63.03	85.94	127.88		Average time in MVPA (minutes/day)	226.73	62.99	82.86	197.83	225.05	280.5	332.57		Average time in MVPA (minutes/day)	60.34	21.9	20.31	45.15	57.62	77.29	115.78		Average time in MVPA (minutes/day)	236.03	66.76	87.01
	Axis-related information									Axis-related information									Axis-related information									Axis-related information									Axis-related information									Axis-related information
	Total sum of counts for Axis 1 (Y-Axis)	2.60556e+06	1.0269e+06	1092991	1955811	2508030	3067671	6905861		Total sum of counts for Axis 1 (Y-Axis)	1.09925e+07	2.93632e+06	5874315	9625680	10992051	12673723	20442235		Total sum of counts for Axis 1 (Y-Axis)	2.60556e+06	1.0269e+06	1092991	1955811	2508030	3067671	6905861		Total sum of counts for Axis 1 (Y-Axis)	1.09925e+07	2.93632e+06	5874315	9625680	10992051	12673723	20442235		Total sum of counts for Axis 1 (Y-Axis)	2.5778e+06	1.00727e+06	1092991	1955811	2508030	3000509	6905861		Total sum of counts for Axis 1 (Y-Axis)	1.09925e+07	2.93632e+06	5874315
	Total sum of counts for Axis 2 (X-Axis)	2.67769e+06	1.0793e+06	1126305	2037789	2642184	3045405	6534503		Total sum of counts for Axis 2 (X-Axis)	1.12631e+07	2.81372e+06	6332742	9281389	11238070	12930773	19747739		Total sum of counts for Axis 2 (X-Axis)	2.67769e+06	1.0793e+06	1126305	2037789	2642184	3045405	6534503		Total sum of counts for Axis 2 (X-Axis)	1.12631e+07	2.81372e+06	6332742	9281389	11238070	12930773	19747739		Total sum of counts for Axis 2 (X-Axis)	2.63135e+06	1.04249e+06	1126305	2037789	2628255	2963449	6534503		Total sum of counts for Axis 2 (X-Axis)	1.12631e+07	2.81372e+06	6332742
	Total sum of counts for Axis 3 (Z-Axis)	3.27396e+06	1.14672e+06	1756340	2369368	3074082	3757380	6559782		Total sum of counts for Axis 3 (Z-Axis)	1.20933e+07	3.30198e+06	5592910	9504398	12123513	14323988	19441605		Total sum of counts for Axis 3 (Z-Axis)	3.27396e+06	1.14672e+06	1756340	2369368	3074082	3757380	6559782		Total sum of counts for Axis 3 (Z-Axis)	1.20933e+07	3.30198e+06	5592910	9504398	12123513	14323988	19441605		Total sum of counts for Axis 3 (Z-Axis)	3.2204e+06	1.11027e+06	1756340	2369368	2974277	3749316	6559782		Total sum of counts for Axis 3 (Z-Axis)	1.20933e+07	3.30198e+06	5592910
	Average of counts for Axis 1 (Y-Axis)	3.81	0.98	1.8	3.3	3.9	4.5	6.2		Average of counts for Axis 1 (Y-Axis)	16	3.08	10	14.2	16.2	18.2	22.1		Average of counts for Axis 1 (Y-Axis)	19.04	4.87	9.1	16.3	19.3	22.3	30.9		Average of counts for Axis 1 (Y-Axis)	80.03	15.4	49.8	71.1	81	90.8	110.3		Average of counts for Axis 1 (Y-Axis)	38	9.7	18.2	32.7	38.6	43.1	61.7		Average of counts for Axis 1 (Y-Axis)	160.05	30.77	99.7
	Average of counts for Axis 2 (X-Axis)	3.92	1.11	2	3	4.1	4.6	7		Average of counts for Axis 2 (X-Axis)	16.46	3.05	10.5	13.9	16.5	18.7	22		Average of counts for Axis 2 (X-Axis)	19.58	5.57	9.8	15	20.5	23.2	34.8		Average of counts for Axis 2 (X-Axis)	82.25	15.26	52.7	69.5	82.7	93.4	110		Average of counts for Axis 2 (X-Axis)	38.85	10.94	19.6	30.1	40.6	45.9	69.6		Average of counts for Axis 2 (X-Axis)	164.5	30.53	105.5
	Average of counts for Axis 3 (Z-Axis)	4.82	1.2	2.8	3.9	4.6	5.5	7.3		Average of counts for Axis 3 (Z-Axis)	17.63	3.78	9.3	14.6	17.8	21	24.5		Average of counts for Axis 3 (Z-Axis)	24.08	5.98	14.1	19.7	22.8	27.4	36.3		Average of counts for Axis 3 (Z-Axis)	88.17	18.94	46.6	73.2	88.9	105	122.4		Average of counts for Axis 3 (Z-Axis)	47.79	11.83	28.2	39.4	45.6	53.7	72.7		Average of counts for Axis 3 (Z-Axis)	176.33	37.87	93.1
	Maximum count value for Axis 1 (Y-Axis)	505.22	106.79	341	431	485	546	800		Maximum count value for Axis 1 (Y-Axis)	836.2	158.08	532	718	791	960	1121		Maximum count value for Axis 1 (Y-Axis)	1384.27	417.97	896	1065	1251	1686	2390		Maximum count value for Axis 1 (Y-Axis)	2865.02	877.35	1613	2238	2700	3308	4943		Maximum count value for Axis 1 (Y-Axis)	2308.51	769.67	1358	1680	2030	3054	3908		Maximum count value for Axis 1 (Y-Axis)	4843.36	1653.11	2697
	Maximum count value for Axis 2 (X-Axis)	400.17	60.78	296	363	395	441	600		Maximum count value for Axis 2 (X-Axis)	815.98	149.1	515	701	821	943	1080		Maximum count value for Axis 2 (X-Axis)	1064.83	206.2	693	954	1022	1166	1541		Maximum count value for Axis 2 (X-Axis)	2940.87	818.88	1640	2324	2911	3519	4835		Maximum count value for Axis 2 (X-Axis)	1657.88	431.81	989	1385	1556	1959	2715		Maximum count value for Axis 2 (X-Axis)	4842.42	1685.59	2763
	Maximum count value for Axis 3 (Z-Axis)	451.59	75.38	328	399	433	504	626		Maximum count value for Axis 3 (Z-Axis)	749.27	154.04	488	625	733	865	1081		Maximum count value for Axis 3 (Z-Axis)	1167.46	185.78	863	1026	1139	1292	1565		Maximum count value for Axis 3 (Z-Axis)	2351.96	684.67	1343	1807	2311	2710	4104		Maximum count value for Axis 3 (Z-Axis)	1809.9	441.89	1175	1447	1717	2032	2828		Maximum count value for Axis 3 (Z-Axis)	3785.78	1169.72	2232
	Counts per minute for Axis 1 (Y-Axis)	228.44	58.4	109.3	195.9	231.5	268.2	370.2		Counts per minute for Axis 1 (Y-Axis)	960.33	184.66	597.9	853	972.6	1090.1	1323.4		Counts per minute for Axis 1 (Y-Axis)	228.44	58.4	109.3	195.9	231.5	268.2	370.2		Counts per minute for Axis 1 (Y-Axis)	960.33	184.66	597.9	853	972.6	1090.1	1323.4		Counts per minute for Axis 1 (Y-Axis)	228.02	58.14	109.3	195.9	231.5	258.8	370.2		Counts per minute for Axis 1 (Y-Axis)	960.34	184.67	597.9
	Counts per minute for Axis 2 (X-Axis)	234.96	66.81	117.8	180.6	246.2	277.9	417.4		Counts per minute for Axis 2 (X-Axis)	986.99	183.22	632.7	834.4	992.5	1120.3	1320.4		Counts per minute for Axis 2 (X-Axis)	234.96	66.81	117.8	180.6	246.2	277.9	417.4		Counts per minute for Axis 2 (X-Axis)	986.99	183.22	632.7	834.4	992.5	1120.3	1320.4		Counts per minute for Axis 2 (X-Axis)	233.11	65.65	117.8	180.6	243.6	275.2	417.4		Counts per minute for Axis 2 (X-Axis)	986.99	183.22	632.7
	Counts per minute for Axis 3 (Z-Axis)	288.9	71.85	168.9	236.6	274.1	328.9	436.2		Counts per minute for Axis 3 (Z-Axis)	1058	227.24	558.8	879	1066.3	1259.6	1469.3		Counts per minute for Axis 3 (Z-Axis)	288.9	71.85	168.9	236.6	274.1	328.9	436.2		Counts per minute for Axis 3 (Z-Axis)	1058.01	227.25	558.8	879	1066.3	1259.6	1469.3		Counts per minute for Axis 3 (Z-Axis)	286.75	70.98	168.9	236.6	273.4	322.4	436.2		Counts per minute for Axis 3 (Z-Axis)	1058.01	227.24	558.8
	Total Counts for Vector Magnitude (3 Axis)	5.0039e+06	1778810	2.57143e+06	3.72361e+06	4.89089e+06	5872742	1.15508e+07		Total Counts for Vector Magnitude (3 Axis)	19879801	5.11357e+06	1.03535e+07	16789282	2.01261e+07	2.3794e+07	34435943		Total Counts for Vector Magnitude (3 Axis)	5.0039e+06	1778810	2.57143e+06	3.72361e+06	4.89089e+06	5872742	1.15508e+07		Total Counts for Vector Magnitude (3 Axis)	19879801	5.11357e+06	1.03535e+07	16789282	2.01261e+07	2.3794e+07	34435943		Total Counts for Vector Magnitude (3 Axis)	4.92917e+06	1.72292e+06	2.57143e+06	3.72361e+06	4.83891e+06	5.72389e+06	1.15508e+07		Total Counts for Vector Magnitude (3 Axis)	19879801	5.11357e+06	1.03535e+07
	Average of counts for Vector Magnitude (3 Axis)	8.59	1.93	4.9	6.8	8.7	10	12.9		Average of counts for Vector Magnitude (3 Axis)	32.68	6.09	19.4	28.1	33.2	37.4	43.9		Average of counts for Vector Magnitude (3 Axis)	41	9.16	23.4	32.5	41.3	48.1	60.4		Average of counts for Vector Magnitude (3 Axis)	155.71	28.96	92.5	134.3	157.5	178.9	208		Average of counts for Vector Magnitude (3 Axis)	80.3	17.82	46	63.9	80.1	94.7	118.2		Average of counts for Vector Magnitude (3 Axis)	306.76	57.07	182.2
	Maximum count values for Vector Magnitude (3 Axis)	591.89	124.49	432	513.2	544	639.1	901.2		Maximum count values for Vector Magnitude (3 Axis)	1128.97	241.55	786.5	929.6	1070.2	1346.2	1562.4		Maximum count values for Vector Magnitude (3 Axis)	1735.83	319.83	1308.6	1532.7	1646.2	1881	2573.4		Maximum count values for Vector Magnitude (3 Axis)	4050.94	1047.92	2292.7	3319.5	3984.9	4737.4	6722.7		Maximum count values for Vector Magnitude (3 Axis)	2867.56	744.79	1635.6	2409.3	2761.4	3401.6	4917.6		Maximum count values for Vector Magnitude (3 Axis)	6946.4	2029.76	4028.2
	Counts per minute for Vector Magnitude	440.07	100.79	247.3	350.9	448.4	520	651.4		Counts per minute for Vector Magnitude	1739.39	330.69	1034.4	1489.8	1757.7	1982	2342.4		Counts per minute for Vector Magnitude	440.07	100.79	247.3	350.9	448.4	520	651.4		Counts per minute for Vector Magnitude	1739.39	330.69	1034.4	1489.8	1757.7	1982	2342.4		Counts per minute for Vector Magnitude	437.45	99.26	247.3	350.9	442	515.5	651.4		Counts per minute for Vector Magnitude	1739.4	330.69	1034.5
	Steps									Steps									Steps									Steps									Steps									Steps
	Sum of Step Counts	64740.3	29059	25481	49329	63803	75108	196487		Sum of Step Counts	99312.6	28443.2	48195	83951	96221	110428	212616		Sum of Step Counts	64740.3	29059	25481	49329	63803	75108	196487		Sum of Step Counts	99312.6	28443.2	48195	83951	96221	110428	212616		Sum of Step Counts	64106.7	28829.7	25481	49329	61653	74875	196487		Sum of Step Counts	99312.6	28443.2	48195
	Average Step Counts	0.1	0.03	0	0.1	0.1	0.1	0.2		Average Step Counts	0.14	0.05	0.1	0.1	0.1	0.2	0.2		Average Step Counts	0.47	0.14	0.2	0.4	0.5	0.6	0.8		Average Step Counts	0.72	0.15	0.4	0.7	0.7	0.8	1		Average Step Counts	0.94	0.27	0.4	0.8	0.9	1.2	1.7		Average Step Counts	1.45	0.28	0.8
	Maximum Step Counts	4	0	3	3	4	4	4		Maximum Step Counts	4	1	3	3	4	4	5		Maximum Step Counts	15	2	11	14	15	15	17		Maximum Step Counts	13	2	10	12	13	15	18		Maximum Step Counts	27	3	20	26	28	29	34		Maximum Step Counts	24	3	19
	Steps per minute	5.65	1.64	2.7	4.7	5.7	6.9	10.1		Steps per minute	8.66	1.68	5.1	7.8	8.7	9.5	11.9		Steps per minute	5.65	1.64	2.7	4.7	5.7	6.9	10.1		Steps per minute	8.66	1.68	5.1	7.8	8.7	9.5	11.9		Steps per minute	5.64	1.64	2.7	4.7	5.7	6.9	10.1		Steps per minute	8.66	1.68	5.1
[truncated: 36 more columns]

## Sheet: Table_S11_S14
	Table S11. Energy Expendiute (kcals/day): correlations between levels obtained in hip and wrist, with different epochs													Table S12. Daily time in Moderate-to-Vigorous Physical Activity (MVPA; %): correlations between levels obtained in hip and wrist, with different epochs													Table S13. Steps per Minute: correlations between levels obtained in hip and wrist, with different epochs													Table S14. Vector Magnitude (VM) Conunts Per Minute (CPM): correlations between levels obtained in hip and wrist, with different epochs
			Wrist, 1 second	Wrist, 5 seconds	Wrist, 10 seconds	Wrist, 30 seconds	Wrist, 60 seconds	Hip, 1 seconds	Hip, 5 seconds	Hip, 10 seconds	Hip, 30 seconds	Hip, 60 seconds				Wrist, 1 second	Wrist, 5 seconds	Wrist, 10 seconds	Wrist, 30 seconds	Wrist, 60 seconds	Hip, 1 seconds	Hip, 5 seconds	Hip, 10 seconds	Hip, 30 seconds	Hip, 60 seconds				Wrist, 1 second	Wrist, 5 seconds	Wrist, 10 seconds	Wrist, 30 seconds	Wrist, 60 seconds	Hip, 1 seconds	Hip, 5 seconds	Hip, 10 seconds	Hip, 30 seconds	Hip, 60 seconds				Wrist, 1 second	Wrist, 5 seconds	Wrist, 10 seconds	Wrist, 30 seconds	Wrist, 60 seconds	Hip, 1 seconds	Hip, 5 seconds	Hip, 10 seconds
	Wrist, 1 s	r	1	0.930575	0.927559	0.923479	0.920669	0.737399	0.746165	0.721033	0.713292	0.70018		Wrist, 1 second	r	1	0.902375	0.893047	0.879196	0.874968	0.554398	0.307379	0.247817	0.137287	0.0197466		Wrist, 1 second	r	1	1	1	1	1	0.664239	0.656461	0.657521	0.656461	0.656461		Wrist, 1 second	r	1	0.891863	0.891864	0.891867	0.891786	0.597768	0.431261	0.420193
		p	--------	2.91577e-21	7.35205e-21	2.41489e-20	5.27664e-20	2.54741e-08	9.29829e-09	4.93829e-08	7.96894e-08	1.73185e-07			p	--------	4.62124e-18	3.25614e-17	4.33903e-16	8.984e-16	0.000139211	0.0449567	0.109097	0.380004	0.899983			p	--------	0	0	0	0	1.61627e-06	1.75364e-06	1.66529e-06	1.75364e-06	1.75364e-06			p	--------	4.11802e-17	4.11748e-17	4.11518e-17	4.1814e-17	2.9138e-05	0.00388589	0.00502619
	Wrist, 5 seconds	r	0.930575	1	0.999334	0.997758	0.995968	0.72572	0.688142	0.657971	0.663044	0.651047		Wrist, 5 seconds	r	0.902375	1	0.998863	0.994204	0.991192	0.52103	0.431479	0.384891	0.251506	0.18535		Wrist, 5 seconds	r	1	1	1	1	1	0.664239	0.656461	0.657521	0.656461	0.656461		Wrist, 5 seconds	r	0.891863	1	1	1	0.999998	0.597769	0.589218	0.58024
		p	2.91577e-21	-------	2.31697e-66	1.68577e-54	8.97437e-49	5.39322e-08	3.40885e-07	1.629e-06	1.26785e-06	2.27643e-06			p	4.62124e-18	-------	3.94148e-61	3.09781e-45	3.68126e-41	0.000403479	0.00386592	0.0108171	0.103756	0.234066			p	0	-------	0	0	0	1.61627e-06	1.75364e-06	1.66529e-06	1.75364e-06	1.75364e-06			p	4.11802e-17	-------	8.81384e-192	9.65389e-179	2.69464e-122	2.91371e-05	3.22544e-05	4.53464e-05
	Wrist, 10 seconds	r	0.927559	0.999334	1	0.99931	0.998123	0.720256	0.681165	0.648513	0.654376	0.642103		Wrist, 10 seconds	r	0.893047	0.998863	1	0.997233	0.99435	0.510231	0.423414	0.377745	0.24069	0.176549		Wrist, 10 seconds	r	1	1	1	1	1	0.664239	0.656461	0.657521	0.656461	0.656461		Wrist, 10 seconds	r	0.891864	1	1	1	0.999998	0.597779	0.589227	0.580249
		p	7.35205e-21	2.31697e-66	--------	5.19726e-66	3.08709e-56	7.56241e-08	4.97467e-07	2.5676e-06	1.94017e-06	3.46441e-06			p	3.25614e-17	3.94148e-61	--------	1.90504e-52	1.7436e-45	0.000556442	0.00466761	0.0125126	0.120003	0.257418			p	0	0	--------	0	0	1.61627e-06	1.75364e-06	1.66529e-06	1.75364e-06	1.75364e-06			p	4.11748e-17	8.81384e-192	--------	2.21957e-181	2.73594e-122	2.91263e-05	3.22432e-05	4.5331e-05
	Wrist, 30 seconds	r	0.923479	0.997758	0.99931	1	0.999555	0.713478	0.671908	0.63682	0.643502	0.630576		Wrist, 30 seconds	r	0.879196	0.994204	0.997233	1	0.99892	0.520174	0.434651	0.386825	0.242211	0.176286		Wrist, 30 seconds	r	1	1	1	1	1	0.664239	0.656461	0.657521	0.656461	0.656461		Wrist, 30 seconds	r	0.891867	1	1	1	0.999998	0.597777	0.589224	0.580247
		p	2.41489e-20	1.68577e-54	5.19726e-66	-------	2.66181e-70	1.13778e-07	8.0876e-07	4.41209e-06	3.24711e-06	5.83761e-06			p	4.33903e-16	3.09781e-45	1.90504e-52	-------	1.23568e-61	0.000414061	0.00358527	0.0103936	0.11761	0.258139			p	0	0	0	-------	0	1.61627e-06	1.75364e-06	1.66529e-06	1.75364e-06	1.75364e-06			p	4.11518e-17	9.65389e-179	2.21957e-181	-------	4.37105e-122	2.91285e-05	3.22473e-05	4.53344e-05
	Wrist, 60 seconds	r	0.920669	0.995968	0.998123	0.999555	1	0.707675	0.664822	0.62841	0.635388	0.622161		Wrist, 60 seconds	r	0.874968	0.991192	0.99435	0.99892	1	0.524792	0.437776	0.388106	0.238997	0.171392		Wrist, 60 seconds	r	1	1	1	1	1	0.664239	0.656461	0.657521	0.656461	0.656461		Wrist, 60 seconds	r	0.891786	0.999998	0.999998	0.999998	1	0.597333	0.58883	0.579811
		p	5.27664e-20	8.97437e-49	3.08709e-56	2.66181e-70	--------	1.59958e-07	1.15991e-06	6.42378e-06	4.70717e-06	8.4318e-06			p	8.984e-16	3.68126e-41	1.7436e-45	1.23568e-61	--------	0.00035983	0.00332634	0.0101209	0.122711	0.271798			p	0	0	0	0	--------	1.61627e-06	1.75364e-06	1.66529e-06	1.75364e-06	1.75364e-06			p	4.1814e-17	2.69464e-122	2.73594e-122	4.37105e-122	--------	2.96332e-05	3.27395e-05	4.6079e-05
	Hip, 1 seconds	r	0.737399	0.72572	0.720256	0.713478	0.707675	1	0.994293	0.973915	0.97327	0.961338		Hip, 1 seconds	r	0.554398	0.52103	0.510231	0.520174	0.524792	1	0.987031	0.957751	0.891114	0.835358		Hip, 1 seconds	r	0.664239	0.664239	0.664239	0.664239	0.664239	1	1	0.999354	1	1		Hip, 1 seconds	r	0.597768	0.597769	0.597779	0.597777	0.597333	1	1	0.98778
		p	2.54741e-08	5.39322e-08	7.56241e-08	1.13778e-07	1.59958e-07	-------	2.18707e-45	1.25245e-30	2.15385e-30	7.68668e-27			p	0.000139211	0.000403479	0.000556442	0.000414061	0.00035983	-------	2.13137e-37	5.44895e-26	4.77168e-17	2.83818e-13			p	1.61627e-06	1.61627e-06	1.61627e-06	1.61627e-06	1.61627e-06	-------	0	1.18355e-66	0	0			p	2.9138e-05	2.91371e-05	2.91263e-05	2.91285e-05	2.96332e-05	-------	0	5.62403e-38
	Hip, 5 seconds	r	0.746165	0.688142	0.681165	0.671908	0.664822	0.994293	1	0.977904	0.988782	0.980875		Hip, 5 seconds	r	0.307379	0.431479	0.423414	0.434651	0.437776	0.987031	1	0.982318	0.949623	0.898332		Hip, 5 seconds	r	0.656461	0.656461	0.656461	0.656461	0.656461	1	1	0.99937	1	1		Hip, 5 seconds	r	0.431261	0.589218	0.589227	0.589224	0.58883	1	1	0.98828
		p	9.29829e-09	3.40885e-07	4.97467e-07	8.0876e-07	1.15991e-06	2.18707e-45	--------	6.44539e-33	1.22498e-39	2.40425e-34			p	0.0449567	0.00386592	0.00466761	0.00358527	0.00332634	2.13137e-37	--------	4.01447e-35	8.12727e-25	4.7911e-18			p	1.75364e-06	1.75364e-06	1.75364e-06	1.75364e-06	1.75364e-06	0	--------	2.37227e-68	0	0			p	0.00388589	3.22544e-05	3.22432e-05	3.22473e-05	3.27395e-05	0	--------	3.34018e-39
	Hip, 10 seconds	r	0.721033	0.657971	0.648513	0.63682	0.62841	0.973915	0.977904	1	0.969098	0.96139		Hip, 10 seconds	r	0.247817	0.384891	0.377745	0.386825	0.388106	0.957751	0.982318	1	0.957106	0.92141		Hip, 10 seconds	r	0.657521	0.657521	0.657521	0.657521	0.657521	0.999354	0.99937	1	0.99937	0.99937		Hip, 10 seconds	r	0.420193	0.58024	0.580249	0.580247	0.579811	0.98778	0.98828	1
		p	4.93829e-08	1.629e-06	2.5676e-06	4.41209e-06	6.42378e-06	1.25245e-30	6.44539e-33	-------	1.31553e-29	2.03013e-27			p	0.109097	0.0108171	0.0125126	0.0103936	0.0101209	5.44895e-26	4.01447e-35	-------	2.18105e-26	1.65526e-20			p	1.66529e-06	1.66529e-06	1.66529e-06	1.66529e-06	1.66529e-06	1.18355e-66	2.37227e-68	-------	2.37227e-68	2.37227e-68			p	0.00502619	4.53464e-05	4.5331e-05	4.53344e-05	4.6079e-05	5.62403e-38	3.34018e-39	-------
	Hip, 30 seconds	r	0.713292	0.663044	0.654376	0.643502	0.635388	0.97327	0.988782	0.969098	1	0.998624		Hip, 30 seconds	r	0.137287	0.251506	0.24069	0.242211	0.238997	0.891114	0.949623	0.957106	1	0.981008		Hip, 30 seconds	r	0.656461	0.656461	0.656461	0.656461	0.656461	1	1	0.99937	1	1		Hip, 30 seconds	r	0.43128	0.589225	0.589234	0.589231	0.588837	1	1	0.988283
		p	7.96894e-08	1.26785e-06	1.94017e-06	3.24711e-06	4.70717e-06	2.15385e-30	1.22498e-39	1.31553e-29	--------	1.5e-60			p	0.380004	0.103756	0.120003	0.11761	0.122711	4.77168e-17	8.12727e-25	2.18105e-26	--------	2.0487e-34			p	1.75364e-06	1.75364e-06	1.75364e-06	1.75364e-06	1.75364e-06	0	0	2.37227e-68	--------	0			p	0.00388407	3.22454e-05	3.22343e-05	3.22384e-05	3.27307e-05	4.09179e-165	4.70904e-169	3.3207e-39
	Hip, 60 seconds	r	0.70018	0.651047	0.642103	0.630576	0.622161	0.961338	0.980875	0.96139	0.998624	1		Hip, 60 seconds	r	0.0197466	0.18535	0.176549	0.176286	0.171392	0.835358	0.898332	0.92141	0.981008	1		Hip, 60 seconds	r	0.656461	0.656461	0.656461	0.656461	0.656461	1	1	0.99937	1	1		Hip, 60 seconds	r	0.430992	0.589037	0.589046	0.589042	0.588649	0.999999	0.999999	0.988253
		p	1.73185e-07	2.27643e-06	3.46441e-06	5.83761e-06	8.4318e-06	7.68668e-27	2.40425e-34	2.03013e-27	1.5e-60	-------			p	0.899983	0.234066	0.257418	0.258139	0.271798	2.83818e-13	4.7911e-18	1.65526e-20	2.0487e-34	-------			p	1.75364e-06	1.75364e-06	1.75364e-06	1.75364e-06	1.75364e-06	0	0	2.37227e-68	0	-------			p	0.00391067	3.24804e-05	3.24692e-05	3.24733e-05	3.29683e-05	7.61018e-131	6.28014e-134	3.51691e-39
	r: Pearson (correlation) coeffient. P: p value. 1 secon, 5 seconds, 10 seconds, 30 seconds and 60 seconds are different epoch lenght.													r: Pearson (correlation) coeffient. P: p value. 1 secon, 5 seconds, 10 seconds, 30 seconds and 60 seconds are different epoch lenght.													r: Pearson (correlation) coeffient. P: p value. 1 secon, 5 seconds, 10 seconds, 30 seconds and 60 seconds are different epoch lenght.													r: Pearson (correlation) coeffient. P: p value. 1 secon, 5 seconds, 10 seconds, 30 seconds and 60 seconds are different epoch lenght.
[truncated: 2 more columns]

## Sheet: Table_S15_S18
	Table S15. Agreement between Energy Expenditure Levels: Bland-Altman Test																		Table S16. Agreement between Percentual Time in Moderate-to-Vigorous Physical Activity (MVPA) Levels: Bland-Altman Test																		Table S17. Agreement between Steps (per minute): Bland-Altman Test
	Variable	Mean Error (Variable - Reference)				Mean Error, Limits of agreement				Regression					Absolute percentage error				Variable	Mean Error (Variable - Reference)				Mean Error, Limits of agreement				Regression					Absolute percentage error				Variable	Mean Error (Variable - Reference)				Mean Error, Limits of agreement				Regression
		MV	SD	95% CI	p	L.L.	L.L. 95% CI	U.L.	U.L. 95% CI	Intercept	Intercept, 95% CI	Slope	Slope, 95% CI	p	Median	95% CI	95th Percentile			MV	SD	95% CI	p	L.L.	L.L. 95% CI	U.L.	U.L. 95% CI	Intercept	Intercept, 95% CI	Slope	Slope, 95% CI	p	Median	95% CI	95th Percentile			MV	SD	95% CI	p	L.L.	L.L. 95% CI	U.L.	U.L. 95% CI	Intercept	Intercept, 95% CI	Slope	Slope, 95% CI
	Reference method: Energy Expenditure (Average, kcals/day): Hip, 1 second																		Reference method: Percentual time in MVPA (%): Hip, 1 second.																		Reference method: Steps (per minute): Hip (1 to 60 seconds)
	Hip, 5 seconds	-65.1724	23.0808	-71.9492 to -58.3956	p˂0.05	-110.411	-122.0751 to -98.7466	-19.9339	-31.5982 to -8.2697	-22.3429	-40.5459 to -4.1400	-0.07367	-0.1035 to -0.04383	1.01e-05	0.114	10.25 to 12.19	0.1741		Hip, 5 seconds	-0.01042	0.003283	-0.01138 to -0.009453	p˂0.05	-0.01685	-0.01851 to -0.01519	-0.003982	-0.005641 to -0.002323	-0.006175	-0.009962 to -0.002388	-0.05338	-0.09960 to -0.007152	0.0246	0.121	11.07 to 15.14	0.2189		Hip, 1 to 60 seconds	0	0	0.0000 to 0.0000	p˂0.05	0	0.0000 to 0.0000	0	0.0000 to 0.0000	0	0	0	0
	Hip, 10 seconds	-101.95	49.204	-116.3969 to -87.5032	p˂0.05	-198.39	-223.2559 to -173.5239	-5.5102	-30.3762 to 19.3559	4.0968	-30.7905 to 38.9842	-0.1824	-0.2396 to -0.1252	7.33e-08	0.1676	15.22 to 19.13	0.2579		Hip, 10 seconds	-0.01784	0.005921	-0.01958 to -0.01611	p˂0.05	-0.02945	-0.03244 to -0.02646	-0.006239	-0.009231 to -0.003246	-0.006664	-0.01301 to -0.0003167	-0.1407	-0.2182 to -0.06321	0.000665	0.2153	19.43 to 24.34	0.3557		Wrist, 1 to 60 seconds	3.0381	1.4042	2.6005 to 3.4757	p˂0.05	0.2859	-0.4679 to 1.0397	5.7903	5.0365 to 6.5441	3.7006	2.3434 to 5.0577	-0.1934	-0.4468 to 0.05995
	Hip, 30 seconds	-137.211	46.4941	-150.8624 to -123.5600	p˂0.05	-228.34	-251.8361 to -204.8431	-46.0828	-69.5793 to -22.5863	-51.7921	-88.6586 to -14.9257	-0.1469	-0.2074 to -0.08649	1.3e-05	0.2398	21.52 to 26.01	0.3452		Hip, 30 seconds	-0.03181	0.009154	-0.03450 to -0.02912	p˂0.05	-0.04975	-0.05438 to -0.04513	-0.01387	-0.01849 to -0.009242	-0.01382	-0.02351 to -0.004127	-0.2264	-0.3447 to -0.1081	0.000365	0.4061	37.51 to 42.47	0.6341		Reference method: Steps (per minute): Wrist (1 to 60 seconds)
	Hip, 60 seconds	-159.044	55.0162	-175.1978 to -142.8911	p˂0.05	-266.876	-294.6796 to -239.0729	-51.2126	-79.0160 to -23.4093	-55.9858	-99.1469 to -12.8248	-0.1773	-0.2480 to -0.1065	7.9e-06	0.2821	24.88 to 29.76	0.4028		Hip, 60 seconds	-0.03966	0.01108	-0.04291 to -0.03641	p˂0.05	-0.06137	-0.06697 to -0.05577	-0.01795	-0.02355 to -0.01235	-0.01499	-0.02615 to -0.003824	-0.3105	-0.4467 to -0.1742	3.55e-05	0.4952	47.21 to 53.77	0.7452		Hip, 1 to 60 seconds	-3.0381	1.4042	-3.4757 to -2.6005	p˂0.05	-5.7903	-6.5441 to -5.0365	-0.2859	-1.0397 to 0.4679	0.1887	-1.4954 to 1.8729	-0.3712	-0.5770 to -0.1655
	Wrist, 1 second	563.378	248.704	485.8762 to 640.8795	p˂0.05	75.9181	-57.5929 to 209.4290	1050.84	917.3267 to 1184.3486	297.969	89.7146 to 506.2242	0.398	0.01979 to 0.7762	0.0397	1.0071	79.74 to 120.87	2.0296		Wrist, 1 second	0.111	0.03029	0.1016 to 0.1204	p˂0.05	0.05162	0.03535 to 0.06788	0.1704	0.1541 to 0.1866	0.08491	0.05076 to 0.1191	0.2045	-0.2651 to 0.6741	0.384	1.4393	125.88 to 175.43	2.5336		Wrist, 1 to 60 seconds	0	0	0.0000 to 0.0000	p˂0.05	0	0.0000 to 0.0000	0	0.0000 to 0.0000	46	0	0.00 to 0.00	0
	Wrist, 5 seconds	727.64	292.915	636.3610 to 818.9188	p˂0.05	153.526	-3.7193 to 310.7705	1301.75	1144.5093 to 1458.9990	359.054	118.4798 to 599.6287	0.564	0.1271 to 1.0008	0.0127	1.2971	105.98 to 153.85	2.4798		Wrist, 5 seconds	0.138	0.0364	0.1266 to 0.1493	p˂0.05	0.06663	0.04709 to 0.08617	0.2093	0.1898 to 0.2289	0.09958	0.05871 to 0.1405	0.3397	-0.2222 to 0.9017	0.2289	1.7823	154.58 to 214.54	3.0735
	Wrist, 10 seconds	799.087	313.269	701.4658 to 896.7087	p˂0.05	185.08	16.9089 to 353.2513	1413.09	1244.9232 to 1581.2656	385.809	130.4128 to 641.2052	0.6358	0.1720 to 1.0996	0.0084	1.4293	116.85 to 166.83	2.6746		Wrist, 10 seconds	0.1467	0.04003	0.1342 to 0.1592	p˂0.05	0.06827	0.04678 to 0.08976	0.2252	0.2037 to 0.2467	0.1019	0.05741 to 0.1464	0.4181	-0.1939 to 1.0302	0.175	1.9037	164.83 to 227.82	3.2857
	Wrist, 30 seconds	879.463	340.846	773.2481 to 985.6785	p˂0.05	211.404	28.4289 to 394.3799	1547.52	1364.5467 to 1730.4977	409.299	134.1454 to 684.4535	0.7294	0.2298 to 1.2291	0.0053	1.5471	128.11 to 179.30	2.9321		Wrist, 30 seconds	0.154	0.045	0.1400 to 0.1680	p˂0.05	0.0658	0.04165 to 0.08996	0.2422	0.2181 to 0.2664	0.09741	0.04842 to 0.1464	0.5763	-0.09724 to 1.2498	0.0915	1.9515	176.77 to 238.64	3.5135
	Wrist, 60 seconds	914.655	355.921	803.7423 to 1025.5676	p˂0.05	217.05	25.9826 to 408.1182	1612.26	1421.1917 to 1803.3273	419.042	132.6293 to 705.4547	0.7715	0.2514 to 1.2916	0.0047	1.6101	131.08 to 183.06	3.0714		Wrist, 60 seconds	0.1581	0.04834	0.1430 to 0.1732	p˂0.05	0.06334	0.03739 to 0.08929	0.2528	0.2269 to 0.2788	0.09409	0.04215 to 0.1460	0.676	-0.03814 to 1.3902	0.0629	2.0281	180.16 to 243.42	3.6026
	Reference method: Energy Expenditure (Average, kcals/day): Hip, 5 seconds																		Reference method: Percentual time in MVPA (%): Hip, 5 seconds
	Hip, 1 second	65.1724	23.0808	58.3956 to 71.9492	p˂0.05	19.9339	8.2697 to 31.5982	110.411	98.7466 to 122.0751	30.4623	11.7556 to 49.1691	0.06724	0.03286 to 0.1016	0.000282	0.1287	11.42 to 13.88	0.2108		Hip, 1 seconds	0.01042	0.003283	0.009453 to 0.01138	p˂0.05	0.003982	0.002323 to 0.005641	0.01685	0.01519 to 0.01851	0.008403	0.004802 to 0.01200	0.02916	-0.02109 to 0.07942	0.2487	0.1377	12.45 to 17.84	0.2803
	Hip, 10 seconds	-36.7776	40.1491	-48.5658 to -24.9894	p˂0.05	-115.47	-135.7597 to -95.1798	41.9145	21.6246 to 62.2045	25.5303	-6.6436 to 57.7043	-0.1207	-0.1798 to -0.06157	0.000165	0.0543	4.88 to 6.69	0.1968		Hip, 10 seconds	-0.007428	0.003787	-0.008539 to -0.006316	p˂0.05	-0.01485	-0.01676 to -0.01294	-5.865e-06	-0.001919 to 0.001908	-0.001793	-0.005626 to 0.002040	-0.0816	-0.1351 to -0.02811	0.0036	0.1033	8.97 to 10.92	0.1839
	Hip, 30 seconds	-72.0388	27.5731	-80.1346 to -63.9430	p˂0.05	-126.082	-140.0167 to -112.1476	-17.9955	-31.9300 to -4.0610	-35.8931	-59.1476 to -12.6386	-0.07002	-0.1128 to -0.02728	0.0019	0.1382	12.38 to 15.87	0.245		Hip, 30 seconds	-0.02139	0.00633	-0.02325 to -0.01953	p˂0.05	-0.0338	-0.03700 to -0.03060	-0.008986	-0.01219 to -0.005787	-0.01145	-0.01778 to -0.005120	-0.144	-0.2324 to -0.05565	0.002	0.3236	28.93 to 33.92	0.5228
	Hip, 60 seconds	-93.8721	35.9711	-104.4336 to -83.3106	p˂0.05	-164.375	-182.5540 to -146.1969	-23.3687	-41.5473 to -5.1901	-42.5134	-72.1591 to -12.8678	-0.09949	-0.1540 to -0.04501	0.000626	0.186	16.38 to 20.43	0.3119		Hip, 60 seconds	-0.02924	0.008436	-0.03172 to -0.02677	p˂0.05	-0.04578	-0.05004 to -0.04151	-0.01271	-0.01697 to -0.008444	-0.01371	-0.02176 to -0.005659	-0.2249	-0.3373 to -0.1126	0.000211	0.4257	38.66 to 46.88	0.6877
	Wrist, 1 second	628.248	257.473	548.0137 to 708.4825	p˂0.05	123.6	-14.6184 to 261.8189	1132.9	994.6773 to 1271.1146	346.365	139.2855 to 553.4452	0.4692	0.04794 to 0.8905	0.0299	1.2723	101.08 to 140.30	2.5893		Wrist, 1 second	0.1215	0.0321	0.1115 to 0.1315	p˂0.05	0.05859	0.04136 to 0.07583	0.1844	0.1672 to 0.2017	0.1011	0.06738 to 0.1349	0.1235	-0.4086 to 0.6556	0.6416	1.8916	157.68 to 215.81	3.5303
	Wrist, 5 seconds	792.51	302.577	698.2206 to 886.7996	p˂0.05	199.46	37.0288 to 361.8913	1385.56	1223.1290 to 1547.9915	414.68	175.3899 to 653.9695	0.6404	0.1536 to 1.1272	0.0112	1.6049	130.48 to 173.71	3.129		Wrist, 5 seconds	0.1485	0.03834	0.1365 to 0.1604	p˂0.05	0.07335	0.05277 to 0.09393	0.2236	0.2031 to 0.2442	0.1188	0.07853 to 0.1591	0.23	-0.4051 to 0.8651	0.4685	2.2959	193.82 to 262.40	4.2525
	Wrist, 10 seconds	863.957	323.226	763.2332 to 964.6818	p˂0.05	230.435	56.9184 to 403.9511	1497.48	1323.9639 to 1670.9965	444.665	190.6277 to 698.7032	0.7143	0.1975 to 1.2311	0.008	1.754	142.89 to 188.83	3.3686		Wrist, 10 seconds	0.1572	0.04202	0.1441 to 0.1703	p˂0.05	0.07489	0.05233 to 0.09744	0.2396	0.2170 to 0.2622	0.1228	0.07896 to 0.1666	0.2937	-0.3972 to 0.9846	0.3954	2.3991	205.74 to 280.01	4.4852
	Wrist, 30 seconds	944.333	351.26	834.8731 to 1053.7940	p˂0.05	255.863	67.2971 to 444.4292	1632.8	1444.2379 to 1821.3700	472.932	199.0675 to 746.7971	0.8093	0.2522 to 1.3664	0.0055	1.9212	154.99 to 209.13	3.6678		Wrist, 30 seconds	0.1645	0.04713	0.1498 to 0.1792	p˂0.05	0.07216	0.04686 to 0.09746	0.2569	0.2316 to 0.2822	0.121	0.07266 to 0.1694	0.4307	-0.3319 to 1.1934	0.2604	2.4227	218.25 to 285.49	4.7034
	Wrist, 60 seconds	979.525	366.541	865.3030 to 1093.7474	p˂0.05	261.105	64.3359 to 457.8740	1697.95	1501.1764 to 1894.7145	485.282	200.1375 to 770.4271	0.851	0.2709 to 1.4311	0.0051	1.9913	159.41 to 217.07	3.8329		Wrist, 60 seconds	0.1686	0.05054	0.1529 to 0.1844	p˂0.05	0.06955	0.04241 to 0.09668	0.2677	0.2405 to 0.2948	0.1195	0.06816 to 0.1709	0.5157	-0.2943 to 1.3257	0.2056	2.4442	223.33 to 288.64	4.8374
	Reference method: Energy Expenditure (Average, kcals/day): Hip, 10 seconds																		Reference method: Percentual time in MVPA (%): Hip, 10 seconds
	Hip, 1 second	101.95	49.204	87.5032 to 116.3969	p˂0.05	5.5102	-19.3559 to 30.3762	198.39	173.5239 to 223.2559	25.1828	-15.7075 to 66.0731	0.1601	0.07897 to 0.2413	0.000253	0.2014	17.96 to 23.66	0.3481		Hip, 1 seconds	0.01784	0.005921	0.01611 to 0.01958	p˂0.05	0.006239	0.003246 to 0.009231	0.02945	0.02646 to 0.03244	0.01369	0.007512 to 0.01986	0.06746	-0.02878 to 0.1637	0.1649	0.2743	24.11 to 32.17	0.5521
	Hip, 5 seconds	36.7776	40.1491	24.9894 to 48.5658	p˂0.05	-41.9145	-62.2045 to -21.6246	115.47	95.1798 to 135.7597	-2.9872	-39.6815 to 33.7070	0.08294	0.01011 to 0.1558	0.0265	0.0574	5.13 to 7.17	0.2459		Hip, 5 seconds	0.007428	0.003787	0.006316 to 0.008539	p˂0.05	5.865e-06	-0.001908 to 0.001919	0.01485	0.01294 to 0.01676	0.004386	0.0004638 to 0.008308	0.04936	-0.01176 to 0.1105	0.1108	0.1152	9.86 to 12.25	0.2254
	Hip, 30 seconds	-35.2612	41.5378	-47.4571 to -23.0652	p˂0.05	-116.675	-137.6671 to -95.6835	46.153	25.1612 to 67.1448	-40.0019	-80.0956 to 0.09172	0.009888	-0.06969 to 0.08946	0.8035	0.0948	8.25 to 10.31	0.1626		Hip, 30 seconds	-0.01397	0.005506	-0.01558 to -0.01235	p˂0.05	-0.02476	-0.02754 to -0.02198	-0.003174	-0.005957 to -0.0003914	-0.00914	-0.01481 to -0.003469	-0.0783	-0.1667 to 0.01007	0.0811	0.2409	21.51 to 26.30	0.4046
	Hip, 60 seconds	-57.0944	45.2039	-70.3668 to -43.8221	p˂0.05	-145.694	-168.5387 to -122.8496	31.5053	8.6608 to 54.3498	-46.5413	-90.0768 to -3.0058	-0.02201	-0.1084 to 0.06439	0.6104	0.1447	12.25 to 15.37	0.2355		Hip, 60 seconds	-0.02181	0.007156	-0.02392 to -0.01971	p˂0.05	-0.03584	-0.03946 to -0.03222	-0.007788	-0.01140 to -0.004172	-0.01225	-0.01927 to -0.005235	-0.1552	-0.2645 to -0.04584	0.0064	0.363	32.20 to 40.82	0.6285
	Wrist, 1 second	665.712	269.71	581.6647 to 749.7596	p˂0.05	137.081	-7.7060 to 281.8687	1194.34	1049.5556 to 1339.1303	350.918	129.9256 to 571.9101	0.5743	0.08752 to 1.0610	0.0219	1.4317	114.78 to 171.95	2.9447		Wrist, 1 second	0.1289	0.03291	0.1186 to 0.1392	p˂0.05	0.0644	0.04673 to 0.08206	0.1934	0.1757 to 0.2111	0.1087	0.07532 to 0.1422	0.12	-0.4691 to 0.7090	0.6828	2.2358	186.48 to 247.75	4.5036
	Wrist, 5 seconds	829.974	315.814	731.5596 to 928.3888	p˂0.05	210.978	41.4408 to 380.5159	1448.97	1279.4325 to 1618.5076	421.699	166.3304 to 677.0670	0.7532	0.1907 to 1.3156	0.01	1.8129	145.31 to 211.06	3.5378		Wrist, 5 seconds	0.1559	0.03924	0.1437 to 0.1681	p˂0.05	0.07898	0.05792 to 0.1000	0.2328	0.2117 to 0.2539	0.1278	0.08800 to 0.1676	0.2135	-0.4885 to 0.9155	0.5422	2.6422	225.07 to 298.08	5.344
	Wrist, 10 seconds	901.422	337.18	796.3490 to 1006.4941	p˂0.05	240.55	59.5427 to 421.5567	1562.29	1381.2864 to 1743.3004	454.778	183.0693 to 726.4866	0.8256	0.2271 to 1.4240	0.0081	1.9698	158.24 to 228.96	3.801		Wrist, 10 seconds	0.1646	0.04294	0.1512 to 0.1780	p˂0.05	0.08047	0.05741 to 0.1035	0.2488	0.2257 to 0.2718	0.1324	0.08915 to 0.1757	0.2732	-0.4895 to 1.0360	0.4733	2.7534	238.69 to 312.23	5.6742
	Wrist, 30 seconds	981.798	365.906	867.7733 to 1095.8219	p˂0.05	264.622	68.1941 to 461.0503	1698.97	1502.5449 to 1895.4011	486.695	193.2715 to 780.1174	0.9195	0.2732 to 1.5658	0.0064	2.1085	174.25 to 251.46	4.0922		Wrist, 30 seconds	0.1719	0.04818	0.1569 to 0.1869	p˂0.05	0.07748	0.05161 to 0.1033	0.2664	0.2405 to 0.2922	0.1321	0.08428 to 0.1800	0.3998	-0.4436 to 1.2432	0.3438	2.7899	253.51 to 323.91	5.9812
	Wrist, 60 seconds	1016.99	381.451	898.1207 to 1135.8578	p˂0.05	269.345	64.5720 to 474.1184	1764.63	1559.8602 to 1969.4066	501.256	195.5930 to 806.9195	0.9593	0.2860 to 1.6325	0.0064	2.1812	183.05 to 262.38	4.2723		Wrist, 60 seconds	0.176	0.05168	0.1599 to 0.1921	p˂0.05	0.07471	0.04697 to 0.1025	0.2773	0.2495 to 0.3050	0.1316	0.08077 to 0.1825	0.4766	-0.4202 to 1.3734	0.2892	2.8142	255.57 to 326.53	6.2297
	Reference method: Energy Expenditure (Average, kcals/day): Hip, 30 seconds																		Reference method: Percentual time in MVPA (%): Hip, 30 seconds
	Hip, 1 second	137.211	46.4941	123.5600 to 150.8624	p˂0.05	46.0828	22.5863 to 69.5793	228.34	204.8431 to 251.8361	88.1748	50.9863 to 125.3633	0.1104	0.03173 to 0.1891	0.007	0.3155	27.43 to 35.15	0.5275		Hip, 1 seconds	0.03181	0.009154	0.02912 to 0.03450	p˂0.05	0.01387	0.009242 to 0.01849	0.04975	0.04513 to 0.05438	0.03055	0.02259 to 0.03851	0.02649	-0.1304 to 0.1834	0.7354	0.6836	60.03 to 73.84	1.7327
	Hip, 5 seconds	72.0388	27.5731	63.9430 to 80.1346	p˂0.05	17.9955	4.0610 to 31.9300	126.082	112.1476 to 140.0167	49.5298	26.7040 to 72.3556	0.05068	0.002390 to 0.09896	0.0401	0.1604	14.14 to 18.87	0.3258		Hip, 5 seconds	0.02139	0.00633	0.01953 to 0.02325	p˂0.05	0.008986	0.005787 to 0.01219	0.0338	0.03060 to 0.03700	0.01926	0.01379 to 0.02473	0.04475	-0.06308 to 0.1526	0.4076	0.4785	40.70 to 51.34	1.0956
	Hip, 10 seconds	35.2612	41.5378	23.0652 to 47.4571	p˂0.05	-46.153	-67.1448 to -25.1612	116.675	95.6835 to 137.6671	67.9507	33.4441 to 102.4573	-0.0736	-0.1466 to -0.0006000	0.0482	0.1034	8.99 to 11.44	0.1899		Hip, 10 seconds	0.01397	0.005506	0.01235 to 0.01558	p˂0.05	0.003174	0.0003914 to 0.005957	0.02476	0.02198 to 0.02754	0.0147	0.009916 to 0.01949	-0.01546	-0.1099 to 0.07895	0.7431	0.3173	27.41 to 35.68	0.6803
	Hip, 60 seconds	-21.8333	9.4887	-24.6192 to -19.0473	p˂0.05	-40.4311	-45.2264 to -35.6358	-3.2354	-8.0307 to 1.5598	-10.7289	-18.1611 to -3.2967	-0.025	-0.04072 to -0.009278	0.0025	0.0493	4.51 to 5.75	0.091		Hip, 60 seconds	-0.007849	0.002608	-0.008615 to -0.007083	p˂0.05	-0.01296	-0.01428 to -0.01164	-0.002738	-0.004056 to -0.001420	-0.005033	-0.007117 to -0.002949	-0.05909	-0.1002 to -0.01799	0.0058	0.1588	14.58 to 18.66	0.3526
	Wrist, 1 second	699.676	267.3	616.3793 to 782.9723	p˂0.05	175.768	32.2743 to 319.2618	1223.58	1080.0898 to 1367.0773	424.456	222.6441 to 626.2673	0.509	0.03753 to 0.9804	0.035	1.5726	128.84 to 191.25	3.5314		Wrist, 1 second	0.1427	0.03544	0.1317 to 0.1538	p˂0.05	0.07326	0.05424 to 0.09228	0.2122	0.1931 to 0.2312	0.1333	0.1035 to 0.1632	-0.1393	-0.8041 to 0.5254	0.6741	3.1169	272.24 to 354.92	7.7816
	Wrist, 5 seconds	863.938	313.238	766.3261 to 961.5495	p˂0.05	249.992	81.8380 to 418.1466	1477.88	1309.7290 to 1646.0376	504.511	271.0817 to 737.9396	0.6781	0.1328 to 1.2234	0.0161	1.9404	159.88 to 231.19	4.2121		Wrist, 5 seconds	0.1697	0.04189	0.1566 to 0.1827	p˂0.05	0.08759	0.06510 to 0.1101	0.2518	0.2293 to 0.2743	0.1563	0.1209 to 0.1917	-0.1123	-0.8999 to 0.6752	0.7746	3.6853	320.73 to 419.02	9.1113
	Wrist, 10 seconds	935.385	334.36	831.1913 to 1039.5791	p˂0.05	280.04	100.5462 to 459.5330	1590.73	1411.2373 to 1770.2242	540.495	292.3673 to 788.6221	0.7487	0.1691 to 1.3284	0.0127	2.1041	171.69 to 249.13	4.5143		Wrist, 10 seconds	0.1784	0.04567	0.1642 to 0.1927	p˂0.05	0.08894	0.06442 to 0.1135	0.2679	0.2434 to 0.2925	0.1632	0.1248 to 0.2015	-0.08939	-0.9435 to 0.7648	0.8336	3.8553	337.79 to 440.85	9.4254
	Wrist, 30 seconds	1015.76	362.839	902.6927 to 1128.8297	p˂0.05	304.597	109.8159 to 499.3790	1726.92	1532.1435 to 1921.7066	576.192	308.5144 to 843.8702	0.8403	0.2150 to 1.4656	0.0097	2.2564	185.31 to 271.79	4.8412		Wrist, 30 seconds	0.1857	0.05108	0.1698 to 0.2016	p˂0.05	0.08561	0.05818 to 0.1130	0.2859	0.2584 to 0.3133	0.1669	0.1244 to 0.2094	-0.02248	-0.9688 to 0.9238	0.9619	3.9163	356.94 to 470.34	9.8735
	Wrist, 60 seconds	1050.95	378.316	933.0612 to 1168.8446	p˂0.05	309.453	106.3623 to 512.5431	1792.45	1589.3626 to 1995.5435	592.348	313.6346 to 871.0619	0.8791	0.2280 to 1.5302	0.0094	2.3281	191.92 to 284.92	5.0474		Wrist, 60 seconds	0.1898	0.05467	0.1728 to 0.2068	p˂0.05	0.08265	0.05330 to 0.1120	0.297	0.2676 to 0.3263	0.169	0.1238 to 0.2142	0.01418	-0.9927 to 1.0210	0.9774	4.0138	363.45 to 483.98	10.2622
	Reference method: Energy Expenditure (Average, kcals/day): Hip, 60 seconds																		Reference method: Percentual time in MVPA (%): Hip, 60 seconds
	Hip, 1 second	159.044	55.0162	142.8911 to 175.1978	p˂0.05	51.2126	23.4093 to 79.0160	266.876	239.0729 to 294.6796	106.975	63.4133 to 150.5359	0.1233	0.02668 to 0.2199	0.0135	0.393	33.12 to 42.38	0.6744		Hip, 1 seconds	0.03966	0.01108	0.03641 to 0.04291	p˂0.05	0.01795	0.01235 to 0.02355	0.06137	0.05577 to 0.06697	0.03918	0.03057 to 0.04779	0.01204	-0.1879 to 0.2120	0.904	0.9811	89.45 to 116.34	2.9285
	Hip, 5 seconds	93.8721	35.9711	83.3106 to 104.4336	p˂0.05	23.3687	5.1901 to 41.5473	164.375	146.1969 to 182.5540	65.5139	36.3992 to 94.6285	0.06715	0.002577 to 0.1317	0.0419	0.2286	19.58 to 25.68	0.4563		Hip, 5 seconds	0.02924	0.008436	0.02677 to 0.03172	p˂0.05	0.01271	0.008444 to 0.01697	0.04578	0.04151 to 0.05004	0.0274	0.02086 to 0.03393	0.04634	-0.1053 to 0.1980	0.5414	0.7413	63.02 to 88.28	2.2023
	Hip, 10 seconds	57.0944	45.2039	43.8221 to 70.3668	p˂0.05	-31.5053	-54.3498 to -8.6608	145.694	122.8496 to 168.5387	82.0025	44.5138 to 119.4912	-0.05898	-0.1421 to 0.02416	0.16	0.1692	13.96 to 18.16	0.2898		Hip, 10 seconds	0.02181	0.007156	0.01971 to 0.02392	p˂0.05	0.007788	0.004172 to 0.01140	0.03584	0.03222 to 0.03946	0.02189	0.01632 to 0.02745	-0.001815	-0.1310 to 0.1274	0.9776	0.5698	47.50 to 69.02	1.6923
	Hip, 30 seconds	21.8333	9.4887	19.0473 to 24.6192	p˂0.05	3.2354	-1.5598 to 8.0307	40.4311	35.6358 to 45.2264	12.2499	4.8138 to 19.6860	0.02269	0.006200 to 0.03918	0.0081	0.0519	4.72 to 6.10	0.1001		Hip, 30 seconds	0.007849	0.002608	0.007083 to 0.008615	p˂0.05	0.002738	0.001420 to 0.004056	0.01296	0.01164 to 0.01428	0.006226	0.004268 to 0.008184	0.04077	-0.004690 to 0.08623	0.0776	0.1888	17.07 to 22.95	0.5446
	Wrist, 1 second	721.572	271.211	637.0570 to 806.0876	p˂0.05	189.999	44.4055 to 335.5922	1253.15	1107.5525 to 1398.7392	449.536	248.4440 to 650.6282	0.5208	0.02848 to 1.0132	0.0387	1.6941	140.48 to 208.65	3.7961		Wrist, 1 second	0.1505	0.03637	0.1392 to 0.1618	p˂0.05	0.07923	0.05970 to 0.09875	0.2218	0.2023 to 0.2413	0.1431	0.1155 to 0.1706	-0.2491	-0.9713 to 0.4732	0.4899	3.8309	336.75 to 468.96	11.2288
	Wrist, 5 seconds	885.834	317.399	786.9260 to 984.7428	p˂0.05	263.733	93.3447 to 434.1211	1507.94	1337.5476 to 1678.3240	533.326	300.7328 to 765.9186	0.6888	0.1194 to 1.2583	0.019	2.0712	175.40 to 254.58	4.5137		Wrist, 5 seconds	0.1775	0.0429	0.1641 to 0.1909	p˂0.05	0.09342	0.07039 to 0.1164	0.2616	0.2385 to 0.2846	0.1674	0.1349 to 0.2000	-0.2563	-1.1093 to 0.5968	0.5472	4.4703	399.90 to 554.87	13.0799
	Wrist, 10 seconds	957.282	338.595	851.7681 to 1062.7954	p˂0.05	293.635	111.8685 to 475.4024	1620.93	1439.1611 to 1802.6949	570.937	323.7333 to 818.1416	0.7588	0.1536 to 1.3640	0.0153	2.2365	188.78 to 275.70	4.8343		Wrist, 10 seconds	0.1862	0.0467	0.1717 to 0.2008	p˂0.05	0.0947	0.06963 to 0.1198	0.2778	0.2527 to 0.3029	0.1751	0.1398 to 0.2103	-0.2504	-1.1745 to 0.6737	0.5869	4.6761	417.58 to 583.74	13.4963
	Wrist, 30 seconds	1037.66	367.227	923.2219 to 1152.0937	p˂0.05	317.894	120.7565 to 515.0308	1757.42	1560.2848 to 1954.5591	609.085	342.3578 to 875.8118	0.8486	0.1956 to 1.5017	0.0122	2.4089	203.26 to 300.52	5.2417		Wrist, 30 seconds	0.1935	0.05225	0.1772 to 0.2098	p˂0.05	0.09112	0.06307 to 0.1192	0.2959	0.2679 to 0.3240	0.1804	0.1414 to 0.2195	-0.2177	-1.2419 to 0.8065	0.6698	4.8493	434.92 to 619.96	13.7362
	Wrist, 60 seconds	1072.85	382.749	953.5765 to 1192.1224	p˂0.05	322.662	117.1918 to 528.1315	1823.04	1617.5673 to 2028.5071	626.408	348.7250 to 904.0906	0.8863	0.2065 to 1.5662	0.0119	2.4893	210.29 to 314.66	5.4619		Wrist, 60 seconds	0.1976	0.0559	0.1802 to 0.2150	p˂0.05	0.08804	0.05803 to 0.1181	0.3072	0.2772 to 0.3372	0.1836	0.1420 to 0.2252	-0.2031	-1.2928 to 0.8865	0.7083	4.9966	438.85 to 619.05	14.1232
	Reference method: Energy Expenditure (Average, kcals/day): Wrist, 1 second																		Reference method: Percentual time in MVPA (%): Wrist, 1 second
	Hip, 1 second	-563.378	248.704	-640.8795 to -485.8762	p˂0.05	-1050.84	-1184.3486 to -917.3267	-75.9181	-209.4290 to 57.5929	96.8019	-29.1438 to 222.7477	-0.5866	-0.7013 to -0.4720	7.28e-13	0.5016	44.34 to 54.72	0.6695		Hip, 1 seconds	-0.111	0.03029	-0.1204 to -0.1016	p˂0.05	-0.1704	-0.1866 to -0.1541	-0.05162	-0.06788 to -0.03535	0.01488	-0.009039 to 0.03879	-0.6732	-0.8085 to -0.5378	1.65e-12	0.5899	55.73 to 63.69	0.7169
	Hip, 5 seconds	-628.248	257.473	-708.4825 to -548.0137	p˂0.05	-1132.9	-1271.1146 to -994.6773	-123.6	-261.8189 to 14.6184	78.1971	-42.6412 to 199.0353	-0.6256	-0.7356 to -0.5156	3e-14	0.5599	50.27 to 58.38	0.7207		Hip, 5 seconds	-0.1215	0.0321	-0.1315 to -0.1115	p˂0.05	-0.1844	-0.2017 to -0.1672	-0.05859	-0.07583 to -0.04136	0.0148	-0.009452 to 0.03904	-0.7284	-0.8656 to -0.5911	2.44e-13	0.6541	61.19 to 68.33	0.7793
	Hip, 10 seconds	-665.712	269.71	-749.7596 to -581.6647	p˂0.05	-1194.34	-1339.1303 to -1049.5556	-137.081	-281.8687 to 7.7060	95.6482	-17.6605 to 208.9569	-0.6752	-0.7783 to -0.5720	<1.0E-14	0.5888	53.44 to 63.23	0.7457		Hip, 10 seconds	-0.1289	0.03291	-0.1392 to -0.1186	p˂0.05	-0.1934	-0.2111 to -0.1757	-0.0644	-0.08206 to -0.04673	0.01453	-0.008746 to 0.03781	-0.7659	-0.8976 to -0.6342	1.51e-14	0.6909	65.09 to 71.24	0.8183
	Hip, 30 seconds	-699.676	267.3	-782.9723 to -616.3793	p˂0.05	-1223.58	-1367.0773 to -1080.0898	-175.768	-319.2618 to -32.2743	51.878	-66.4917 to 170.2478	-0.6629	-0.7707 to -0.5552	<1.0E-14	0.6113	56.30 to 65.66	0.7779		Hip, 30 seconds	-0.1427	0.03544	-0.1538 to -0.1317	p˂0.05	-0.2122	-0.2312 to -0.1931	-0.07326	-0.09228 to -0.05424	0.01414	-0.009982 to 0.03826	-0.8367	-0.9731 to -0.7002	<1.0E-14	0.7571	73.14 to 78.02	0.8857
	Hip, 60 seconds	-721.572	271.211	-806.0876 to -637.0570	p˂0.05	-1253.15	-1398.7392 to -1107.5525	-189.999	-335.5922 to -44.4055	46.6344	-70.8408 to 164.1096	-0.6771	-0.7840 to -0.5701	<1.0E-14	0.6287	58.42 to 67.59	0.7894		HIP, 60 secondS	-0.1505	0.03637	-0.1618 to -0.1392	p˂0.05	-0.2218	-0.2413 to -0.2023	-0.07923	-0.09875 to -0.05970	0.01342	-0.009991 to 0.03684	-0.8738	-1.0063 to -0.7413	<1.0E-14	0.793	77.10 to 82.42	0.9181
	Wrist, 5 seconds	163.02	47.6448	148.8714 to 177.1690	p˂0.05	69.6363	45.2795 to 93.9931	256.404	232.0473 to 280.7608	15.2045	-0.03298 to 30.4421	0.1312	0.1183 to 0.1441	<1.0E-14	0.1478	14.13 to 15.20	0.1649		Wrist, 5 seconds	0.02728	0.006849	0.02524 to 0.02931	p˂0.05	0.01385	0.01035 to 0.01735	0.0407	0.03720 to 0.04420	-0.004566	-0.01039 to 0.001253	0.1677	0.1376 to 0.1979	1.75e-14	0.146	13.73 to 14.99	0.177
	Wrist, 10 seconds	234.11	70.5028	213.1733 to 255.0468	p˂0.05	95.9246	59.8825 to 131.9667	372.296	336.2533 to 408.3376	21.7893	-6.2631 to 49.8416	0.1885	0.1646 to 0.2123	<1.0E-14	0.2132	20.74 to 21.95	0.2437		Wrist, 10 seconds	0.03626	0.01082	0.03305 to 0.03947	p˂0.05	0.01506	0.009529 to 0.02059	0.05746	0.05193 to 0.06299	-0.01469	-0.02353 to -0.005860	0.2684	0.2226 to 0.3141	<1.0E-14	0.1884	17.53 to 20.46	0.2364
	Wrist, 30 seconds	313.986	100.075	284.2674 to 343.7043	p˂0.05	117.84	66.6800 to 168.9994	510.132	458.9723 to 561.2917	14.8318	-26.6422 to 56.3057	0.2655	0.2303 to 0.3008	<1.0E-14	0.2869	27.27 to 29.00	0.3242		Wrist, 30 seconds	0.04383	0.01675	0.03885 to 0.04880	p˂0.05	0.01099	0.002425 to 0.01955	0.07666	0.06810 to 0.08523	-0.03563	-0.04901 to -0.02225	0.4185	0.3492 to 0.4878	<1.0E-14	0.2278	20.88 to 24.62	0.3039
	Wrist, 60 seconds	349.096	116.443	314.5165 to 383.6751	p˂0.05	120.868	61.3402 to 180.3951	577.324	517.7965 to 636.8514	6.3368	-45.6210 to 58.2946	0.3042	0.2601 to 0.3484	<1.0E-14	0.3169	30.34 to 32.57	0.3638		Wrist, 60 seconds	0.04801	0.02052	0.04192 to 0.05411	p˂0.05	0.007785	-0.002707 to 0.01828	0.08824	0.07775 to 0.09873	-0.05028	-0.06612 to -0.03445	0.5177	0.4357 to 0.5998	<1.0E-14	0.247	21.44 to 28.07	0.3484
	Reference method: Energy Expenditure (Average, kcals/day): Wrist, 5 seconds																		Reference method: Percentual time in MVPA (%): Wrist, 5 second
	Hip, 1 second	-727.64	292.915	-818.9188 to -636.3610	p˂0.05	-1301.75	-1458.9990 to -1144.5093	-153.526	-310.7705 to 3.7193	99.1076	-30.2188 to 228.4341	-0.6406	-0.7436 to -0.5376	<1.0E-14	0.5643	51.44 to 60.60	0.7123		Hip, 1 seconds	-0.138	0.0364	-0.1493 to -0.1266	p˂0.05	-0.2093	-0.2289 to -0.1898	-0.06663	-0.08617 to -0.04709	0.01865	-0.005477 to 0.04277	-0.7331	-0.8524 to -0.6137	<1.0E-14	0.6406	60.72 to 68.20	0.7544
	Hip, 5 seconds	-792.51	302.577	-886.7996 to -698.2206	p˂0.05	-1385.56	-1547.9915 to -1223.1290	-199.46	-361.8913 to -37.0288	81.076	-43.0414 to 205.1933	-0.6751	-0.7740 to -0.5763	<1.0E-14	0.6161	56.61 to 63.46	0.7573		Hip, 5 seconds	-0.1485	0.03834	-0.1604 to -0.1365	p˂0.05	-0.2236	-0.2442 to -0.2031	-0.07335	-0.09393 to -0.05277	0.0187	-0.005689 to 0.04310	-0.7821	-0.9028 to -0.6614	<1.0E-14	0.6966	65.97 to 72.41	0.8096
	Hip, 10 seconds	-829.974	315.814	-928.3888 to -731.5596	p˂0.05	-1448.97	-1618.5076 to -1279.4325	-210.978	-380.5159 to -41.4408	99.0839	-17.2984 to 215.4663	-0.7189	-0.8116 to -0.6262	<1.0E-14	0.6445	59.23 to 67.85	0.779		Hip, 10 seconds	-0.1559	0.03924	-0.1681 to -0.1437	p˂0.05	-0.2328	-0.2539 to -0.2117	-0.07898	-0.1000 to -0.05792	0.01834	-0.005047 to 0.04172	-0.8144	-0.9301 to -0.6987	<1.0E-14	0.7254	69.24 to 74.88	0.8424
	Hip, 30 seconds	-863.938	313.238	-961.5495 to -766.3261	p˂0.05	-1477.88	-1646.0376 to -1309.7290	-249.992	-418.1466 to -81.8380	55.8981	-65.8002 to 177.5964	-0.7087	-0.8056 to -0.6118	<1.0E-14	0.6599	61.52 to 69.80	0.807		Hip, 30 seconds	-0.1697	0.04189	-0.1827 to -0.1566	p˂0.05	-0.2518	-0.2743 to -0.2293	-0.08759	-0.1101 to -0.06510	0.0182	-0.005878 to 0.04229	-0.8777	-0.9968 to -0.7585	<1.0E-14	0.7866	76.23 to 80.73	0.9007
	Hip, 60 seconds	-885.834	317.399	-984.7428 to -786.9260	p˂0.05	-1507.94	-1678.3240 to -1337.5476	-263.733	-434.1211 to -93.3447	50.9875	-69.7887 to 171.7638	-0.7214	-0.8176 to -0.6252	<1.0E-14	0.6744	63.69 to 71.79	0.817		HIP, 60 secondS	-0.1775	0.0429	-0.1909 to -0.1641	p˂0.05	-0.2616	-0.2846 to -0.2385	-0.09342	-0.1164 to -0.07039	0.01744	-0.005866 to 0.04075	-0.9099	-1.0252 to -0.7946	<1.0E-14	0.8172	80.00 to 84.73	0.9289
	Wrist, 1 seconds	-163.02	47.6448	-177.1690 to -148.8714	p˂0.05	-256.404	-280.7608 to -232.0473	-69.6363	-93.9931 to -45.2795	-11.8264	-25.4254 to 1.7725	-0.1172	-0.1273 to -0.1071	<1.0E-14	0.1288	12.38 to 13.19	0.1415		Wrist, 1 seconds	-0.02728	0.006849	-0.02931 to -0.02524	p˂0.05	-0.0407	-0.04420 to -0.03720	-0.01385	-0.01735 to -0.01035	0.005244	0.0003939 to 0.01009	-0.1498	-0.1717 to -0.1278	<1.0E-14	0.1274	12.07 to 13.04	0.1504
	Wrist, 10 seconds	71.0898	25.0375	63.6546 to 78.5251	p˂0.05	22.0164	9.2168 to 34.8159	120.163	107.3638 to 132.9629	4.7203	-10.8687 to 20.3094	0.05146	0.03989 to 0.06304	1.78e-11	0.0569	5.38 to 6.02	0.0687		Wrist, 10 seconds	0.00898	0.004188	0.007737 to 0.01022	p˂0.05	0.0007716	-0.001369 to 0.002913	0.01719	0.01505 to 0.01933	-0.01029	-0.01362 to -0.006962	0.08876	0.07368 to 0.1038	<1.0E-14	0.0398	3.39 to 4.83	0.059
	Wrist, 30 seconds	150.966	55.2312	134.5640 to 167.3673	p˂0.05	42.7126	14.4776 to 70.9476	259.219	230.9837 to 287.4538	-4.0261	-34.3945 to 26.3424	0.1202	0.09763 to 0.1427	7.09e-14	0.1153	11.23 to 12.28	0.1458		Wrist, 30 seconds	0.01655	0.01041	0.01345 to 0.01964	p˂0.05	-0.003865	-0.009190 to 0.001459	0.03696	0.03164 to 0.04229	-0.03112	-0.03954 to -0.02269	0.2195	0.1814 to 0.2576	<1.0E-14	0.0726	6.02 to 8.63	0.125
	Wrist, 60 seconds	186.076	72.6464	164.5023 to 207.6489	p˂0.05	43.6887	6.5508 to 80.8267	328.462	291.3245 to 365.6005	-13.4236	-55.5261 to 28.6790	0.1547	0.1234 to 0.1860	7.34e-13	0.1433	13.15 to 15.41	0.1869		Wrist, 60 seconds	0.02073	0.01432	0.01648 to 0.02499	p˂0.05	-0.007341	-0.01466 to -0.00001852	0.04881	0.04148 to 0.05613	-0.04543	-0.05668 to -0.03418	0.3047	0.2538 to 0.3556	<1.0E-14	0.0932	7.09 to 11.11	0.162
	Reference method: Energy Expenditure (Average, kcals/day): Wrist, 10 seconds																		Reference method: Percentual time in MVPA (%): Wrist, 10 second
	Hip, 1 second	-799.087	313.269	-896.7087 to -701.4658	p˂0.05	-1413.09	-1581.2656 to -1244.9232	-185.08	-353.2513 to -16.9089	101.188	-29.4521 to 231.8274	-0.6609	-0.7595 to -0.5622	<1.0E-14	0.5881	53.88 to 62.52	0.7276		Hip, 1 seconds	-0.1467	0.04003	-0.1592 to -0.1342	p˂0.05	-0.2252	-0.2467 to -0.2037	-0.06827	-0.08976 to -0.04678	0.02158	-0.001903 to 0.04507	-0.7578	-0.8692 to -0.6463	<1.0E-14	0.6556	62.24 to 69.49	0.7665
	Hip, 5 seconds	-863.957	323.226	-964.6818 to -763.2332	p˂0.05	-1497.48	-1670.9965 to -1323.9639	-230.435	-403.9511 to -56.9184	83.2996	-42.0804 to 208.6795	-0.6937	-0.7884 to -0.5991	<1.0E-14	0.6369	58.83 to 65.38	0.7707		Hip, 5 seconds	-0.1572	0.04202	-0.1703 to -0.1441	p˂0.05	-0.2396	-0.2622 to -0.2170	-0.07489	-0.09744 to -0.05233	0.02138	-0.002338 to 0.04510	-0.8036	-0.9162 to -0.6910	<1.0E-14	0.7058	67.29 to 73.69	0.8177
	Hip, 10 seconds	-901.422	337.18	-1006.4941 to -796.3490	p˂0.05	-1562.29	-1743.3004 to -1381.2864	-240.55	-421.5567 to -59.5427	102.264	-15.5591 to 220.0880	-0.736	-0.8250 to -0.6471	<1.0E-14	0.6633	61.28 to 69.58	0.7912		Hip, 10 seconds	-0.1646	0.04294	-0.1780 to -0.1512	p˂0.05	-0.2488	-0.2718 to -0.2257	-0.08047	-0.1035 to -0.05741	0.02071	-0.002003 to 0.04342	-0.8332	-0.9410 to -0.7254	<1.0E-14	0.7335	70.47 to 75.74	0.8502
	Hip, 30 seconds	-935.385	334.36	-1039.5791 to -831.1913	p˂0.05	-1590.73	-1770.2242 to -1411.2373	-280.04	-459.5330 to -100.5462	58.9031	-64.1872 to 181.9934	-0.7262	-0.8192 to -0.6333	<1.0E-14	0.6777	63.19 to 71.35	0.8176		Hip, 30 seconds	-0.1784	0.04567	-0.1927 to -0.1642	p˂0.05	-0.2679	-0.2925 to -0.2434	-0.08894	-0.1135 to -0.06442	0.02034	-0.003011 to 0.04369	-0.8928	-1.0037 to -0.7820	<1.0E-14	0.794	77.16 to 81.51	0.9036
	Hip, 60 seconds	-957.282	338.595	-1062.7954 to -851.7681	p˂0.05	-1620.93	-1802.6949 to -1439.1611	-293.635	-475.4024 to -111.8685	54.0769	-68.0638 to 176.2177	-0.7383	-0.8305 to -0.6460	<1.0E-14	0.691	65.37 to 73.37	0.8271		HIP, 60 secondS	-0.1862	0.0467	-0.2008 to -0.1717	p˂0.05	-0.2778	-0.3029 to -0.2527	-0.0947	-0.1198 to -0.06963	0.01935	-0.003222 to 0.04193	-0.9227	-1.0298 to -0.8156	<1.0E-14	0.8238	80.68 to 85.37	0.9309
	Wrist, 1 seconds	-234.11	70.5028	-255.0468 to -213.1733	p˂0.05	-372.296	-408.3376 to -336.2533	-95.9246	-131.9667 to -59.8825	-13.3696	-37.2259 to 10.4867	-0.1622	-0.1790 to -0.1454	<1.0E-14	0.1757	17.18 to 18.00	0.196		Wrist, 1 seconds	-0.03626	0.01082	-0.03947 to -0.03305	p˂0.05	-0.05746	-0.06299 to -0.05193	-0.01506	-0.02059 to -0.009529	0.01406	0.007599 to 0.02053	-0.2225	-0.2506 to -0.1945	<1.0E-14	0.1585	14.92 to 16.98	0.1912
	Wrist, 5 seconds	-71.0898	25.0375	-78.5251 to -63.6546	p˂0.05	-120.163	-132.9629 to -107.3638	-22.0164	-34.8159 to -9.2168	-2.7915	-17.6462 to 12.0632	-0.05019	-0.06065 to -0.03973	1.85e-12	0.0538	5.10 to 5.68	0.0643		Wrist, 5 seconds	-0.00898	0.004188	-0.01022 to -0.007737	p˂0.05	-0.01719	-0.01933 to -0.01505	-0.0007716	-0.002913 to 0.001369	0.009883	0.006959 to 0.01281	-0.08342	-0.09611 to -0.07073	<1.0E-14	0.0383	3.28 to 4.61	0.0557
	Wrist, 30 seconds	79.8758	31.6592	70.4742 to 89.2774	p˂0.05	17.8239	1.6392 to 34.0085	141.928	125.7431 to 158.1125	-10.3055	-27.1872 to 6.5762	0.06628	0.05439 to 0.07816	1.62e-14	0.0567	5.10 to 6.29	0.0778		Wrist, 30 seconds	0.007567	0.006571	0.005616 to 0.009519	p˂0.05	-0.005312	-0.008671 to -0.001953	0.02045	0.01709 to 0.02381	-0.02	-0.02567 to -0.01433	0.1219	0.09732 to 0.1465	6.97e-13	0.0311	2.22 to 4.01	0.0637
	Wrist, 60 seconds	114.986	49.4013	100.3154 to 129.6562	p˂0.05	18.1592	-7.0956 to 43.4139	211.812	186.5577 to 237.0671	-20.7876	-49.6227 to 8.0474	0.09978	0.07948 to 0.1201	8.97e-13	0.081	7.62 to 9.19	0.1164		Wrist, 60 seconds	0.01175	0.01061	0.008600 to 0.01490	p˂0.05	-0.00905	-0.01448 to -0.003624	0.03255	0.02713 to 0.03798	-0.03356	-0.04234 to -0.02477	0.2004	0.1623 to 0.2385	1.09e-13	0.0513	3.77 to 6.35	0.0998
	Reference method: Energy Expenditure (Average, kcals/day): Wrist, 30 seconds																		Reference method: Percentual time in MVPA (%): Wrist, 30 second
	Hip, 1 second	-879.463	340.846	-985.6785 to -773.2481	p˂0.05	-1547.52	-1730.4977 to -1364.5467	-211.404	-394.3799 to -28.4289	108.083	-23.0134 to 239.1790	-0.6848	-0.7782 to -0.5913	<1.0E-14	0.6073	56.16 to 64.20	0.7455		Hip, 1 seconds	-0.154	0.045	-0.1680 to -0.1400	p˂0.05	-0.2422	-0.2664 to -0.2181	-0.0658	-0.08996 to -0.04165	0.0246	0.002769 to 0.04644	-0.7796	-0.8796 to -0.6797	<1.0E-14	0.6612	63.87 to 70.47	0.7783
	Hip, 5 seconds	-944.333	351.26	-1053.7940 to -834.8731	p˂0.05	-1632.8	-1821.3700 to -1444.2379	-255.863	-444.4292 to -67.2971	90.1973	-35.7023 to 216.0969	-0.7158	-0.8056 to -0.6260	<1.0E-14	0.6577	60.78 to 67.65	0.7854		Hip, 5 seconds	-0.1645	0.04713	-0.1792 to -0.1498	p˂0.05	-0.2569	-0.2822 to -0.2316	-0.07216	-0.09746 to -0.04686	0.02402	0.001898 to 0.04615	-0.8222	-0.9236 to -0.7209	<1.0E-14	0.7077	68.58 to 74.06	0.8247
	Hip, 10 seconds	-981.798	365.906	-1095.8219 to -867.7733	p˂0.05	-1698.97	-1895.4011 to -1502.5449	-264.622	-461.0503 to -68.1941	109.503	-9.0082 to 228.0144	-0.756	-0.8406 to -0.6715	<1.0E-14	0.6782	63.54 to 71.52	0.803		Hip, 10 seconds	-0.1719	0.04818	-0.1869 to -0.1569	p˂0.05	-0.2664	-0.2922 to -0.2405	-0.07748	-0.1033 to -0.05161	0.02315	0.001926 to 0.04438	-0.85	-0.9471 to -0.7528	<1.0E-14	0.7361	71.71 to 76.41	0.8568
	Hip, 30 seconds	-1015.76	362.839	-1128.8297 to -902.6927	p˂0.05	-1726.92	-1921.7066 to -1532.1435	-304.597	-499.3790 to -109.8159	66.0946	-57.5943 to 189.7835	-0.7467	-0.8349 to -0.6585	<1.0E-14	0.6928	64.95 to 73.10	0.8277		Hip, 30 seconds	-0.1857	0.05108	-0.2016 to -0.1698	p˂0.05	-0.2859	-0.3133 to -0.2584	-0.08561	-0.1130 to -0.05818	0.02243	0.0005596 to 0.04430	-0.9061	-1.0062 to -0.8059	<1.0E-14	0.7966	78.12 to 82.47	0.9077
	Hip, 60 seconds	-1037.66	367.227	-1152.0937 to -923.2219	p˂0.05	-1757.42	-1954.5591 to -1560.2848	-317.894	-515.0308 to -120.7565	61.3657	-61.3903 to 184.1218	-0.7582	-0.8457 to -0.6707	<1.0E-14	0.7066	67.02 to 75.03	0.8385		HIP, 60 secondS	-0.1935	0.05225	-0.2098 to -0.1772	p˂0.05	-0.2959	-0.3240 to -0.2679	-0.09112	-0.1192 to -0.06307	0.02131	0.0001601 to 0.04246	-0.9344	-1.0312 to -0.8375	<1.0E-14	0.829	81.31 to 86.10	0.9319
	Wrist, 1 seconds	-313.986	100.075	-343.7043 to -284.2674	p˂0.05	-510.132	-561.2917 to -458.9723	-117.84	-168.9994 to -66.6800	-2.2434	-35.0635 to 30.5766	-0.2164	-0.2382 to -0.1946	<1.0E-14	0.2229	21.43 to 22.48	0.2448		Wrist, 1 seconds	-0.04383	0.01675	-0.04880 to -0.03885	p˂0.05	-0.07666	-0.08523 to -0.06810	-0.01099	-0.01955 to -0.002425	0.02927	0.02125 to 0.03730	-0.3128	-0.3464 to -0.2792	<1.0E-14	0.1855	17.28 to 19.76	0.233
	Wrist, 5 seconds	-150.966	55.2312	-167.3673 to -134.5640	p˂0.05	-259.219	-287.4538 to -230.9837	-42.7126	-70.9476 to -14.4776	9.2181	-17.7095 to 36.1457	-0.1112	-0.1291 to -0.09330	<1.0E-14	0.1034	10.09 to 10.94	0.1272		Wrist, 5 seconds	-0.01655	0.01041	-0.01964 to -0.01345	p˂0.05	-0.03696	-0.04229 to -0.03164	0.003865	-0.001459 to 0.009190	0.02752	0.02146 to 0.03359	-0.1886	-0.2140 to -0.1632	<1.0E-14	0.0677	5.68 to 7.94	0.1111
	Wrist, 10 seconds	-79.8758	31.6592	-89.2774 to -70.4742	p˂0.05	-141.928	-158.1125 to -125.7431	-17.8239	-34.0085 to -1.6392	11.4813	-4.2276 to 27.1902	-0.06342	-0.07386 to -0.05298	<1.0E-14	0.0536	4.86 to 5.91	0.0721		Wrist, 10 seconds	-0.007567	0.006571	-0.009519 to -0.005616	p˂0.05	-0.02045	-0.02381 to -0.01709	0.005312	0.001953 to 0.008671	0.01891	0.01426 to 0.02356	-0.1133	-0.1327 to -0.09385	<1.0E-14	0.0301	2.17 to 3.85	0.0599
	Wrist, 60 seconds	35.11	19.5145	29.3149 to 40.9050	p˂0.05	-3.1384	-13.1145 to 6.8377	73.3583	63.3822 to 83.3344	-11.2408	-25.2669 to 2.7853	0.03218	0.02285 to 0.04150	1.33e-08	0.0254	2.30 to 2.84	0.0363		Wrist, 60 seconds	0.004185	0.004415	0.002874 to 0.005496	p˂0.05	-0.004468	-0.006725 to -0.002211	0.01284	0.01058 to 0.01509	-0.01259	-0.01622 to -0.008974	0.0718	0.05665 to 0.08696	2.71e-12	0.0158	1.23 to 2.53	0.0393
	Reference method: Energy Expenditure (Average, kcals/day): Wrist, 60 seconds																		Reference method: Percentual time in MVPA (%): Wrist, 60 second
	Hip, 1 second	-914.655	355.921	-1025.5676 to -803.7423	p˂0.05	-1612.26	-1803.3273 to -1421.1917	-217.05	-408.1182 to -25.9826	114.449	-16.8696 to 245.7673	-0.6969	-0.7882 to -0.6055	<1.0E-14	0.6167	56.72 to 64.67	0.7542		Hip, 1 seconds	-0.1581	0.04834	-0.1732 to -0.1430	p˂0.05	-0.2528	-0.2788 to -0.2269	-0.06334	-0.08929 to -0.03739	0.0265	0.005601 to 0.04740	-0.7922	-0.8860 to -0.6985	<1.0E-14	0.6697	64.31 to 70.88	0.7827
	Hip, 5 seconds	-979.525	366.541	-1093.7474 to -865.3030	p˂0.05	-1697.95	-1894.7145 to -1501.1764	-261.105	-457.8740 to -64.3359	96.4221	-29.7254 to 222.5697	-0.7271	-0.8149 to -0.6393	<1.0E-14	0.6657	61.44 to 68.46	0.7928		Hip, 5 seconds	-0.1686	0.05054	-0.1844 to -0.1529	p˂0.05	-0.2677	-0.2948 to -0.2405	-0.06955	-0.09668 to -0.04241	0.02569	0.004472 to 0.04690	-0.833	-0.9282 to -0.7378	<1.0E-14	0.7096	69.07 to 74.27	0.8287
	Hip, 10 seconds	-1016.99	381.451	-1135.8578 to -898.1207	p˂0.05	-1764.63	-1969.4066 to -1559.8602	-269.345	-474.1184 to -64.5720	115.609	-3.1913 to 234.4100	-0.7663	-0.8489 to -0.6836	<1.0E-14	0.6856	64.67 to 72.38	0.8098		Hip, 10 seconds	-0.176	0.05168	-0.1921 to -0.1599	p˂0.05	-0.2773	-0.3050 to -0.2495	-0.07471	-0.1025 to -0.04697	0.02469	0.004318 to 0.04507	-0.8597	-0.9511 to -0.7683	<1.0E-14	0.7378	71.88 to 76.55	0.8617
	Hip, 30 seconds	-1050.95	378.316	-1168.8446 to -933.0612	p˂0.05	-1792.45	-1995.5435 to -1589.3626	-309.453	-512.5431 to -106.3623	72.3075	-51.6330 to 196.2479	-0.7573	-0.8435 to -0.6710	<1.0E-14	0.6995	65.74 to 74.02	0.8337		Hip, 30 seconds	-0.1898	0.05467	-0.2068 to -0.1728	p˂0.05	-0.297	-0.3263 to -0.2676	-0.08265	-0.1120 to -0.05330	0.02373	0.002722 to 0.04474	-0.9137	-1.0080 to -0.8194	<1.0E-14	0.8005	78.42 to 82.88	0.9109
	Hip, 60 seconds	-1072.85	382.749	-1192.1224 to -953.5765	p˂0.05	-1823.04	-2028.5071 to -1617.5673	-322.662	-528.1315 to -117.1918	67.518	-55.4704 to 190.5063	-0.7684	-0.8540 to -0.6828	<1.0E-14	0.7134	67.77 to 75.88	0.8441		HIP, 60 secondS	-0.1976	0.0559	-0.2150 to -0.1802	p˂0.05	-0.3072	-0.3372 to -0.2772	-0.08804	-0.1181 to -0.05803	0.02249	0.002171 to 0.04280	-0.941	-1.0321 to -0.8498	<1.0E-14	0.8332	81.44 to 86.09	0.9336
	Wrist, 1 seconds	-349.096	116.443	-383.6751 to -314.5165	p˂0.05	-577.324	-636.8514 to -517.7965	-120.868	-180.3951 to -61.3402	9.0049	-30.5203 to 48.5302	-0.2427	-0.2683 to -0.2170	<1.0E-14	0.2406	23.28 to 24.57	0.2668		Wrist, 1 seconds	-0.04801	0.02052	-0.05411 to -0.04192	p˂0.05	-0.08824	-0.09873 to -0.07775	-0.007785	-0.01828 to 0.002707	0.03794	0.02952 to 0.04636	-0.3613	-0.3959 to -0.3268	<1.0E-14	0.1981	17.65 to 21.92	0.2584
	Wrist, 5 seconds	-186.076	72.6464	-207.6489 to -164.5023	p˂0.05	-328.462	-365.6005 to -291.3245	-43.6887	-80.8267 to -6.5508	21.6992	-14.1883 to 57.5867	-0.1408	-0.1641 to -0.1175	<1.0E-14	0.1253	11.62 to 13.35	0.1575		Wrist, 5 seconds	-0.02073	0.01432	-0.02499 to -0.01648	p˂0.05	-0.04881	-0.05613 to -0.04148	0.007341	0.00001852 to 0.01466	0.03778	0.03060 to 0.04495	-0.246	-0.2754 to -0.2165	<1.0E-14	0.0852	6.62 to 10.00	0.1394
	Wrist, 10 seconds	-114.986	49.4013	-129.6562 to -100.3154	p˂0.05	-211.812	-237.0671 to -186.5577	-18.1592	-43.4139 to 7.0956	23.8372	-1.9563 to 49.6308	-0.09407	-0.1108 to -0.07735	1.21e-14	0.0749	7.08 to 8.42	0.1043		Wrist, 10 seconds	-0.01175	0.01061	-0.01490 to -0.008600	p˂0.05	-0.03255	-0.03798 to -0.02713	0.00905	0.003624 to 0.01448	0.0301	0.02372 to 0.03648	-0.1759	-0.2021 to -0.1498	<1.0E-14	0.0488	3.63 to 5.97	0.0907
	Wrist, 30 seconds	-35.11	19.5145	-40.9050 to -29.3149	p˂0.05	-73.3583	-83.3344 to -63.3822	3.1384	-6.8377 to 13.1145	12.1526	-1.3306 to 25.6359	-0.03203	-0.04077 to -0.02328	3.15e-09	0.0248	2.25 to 2.76	0.035		Wrist, 30 seconds	-0.004185	0.004415	-0.005496 to -0.002874	p˂0.05	-0.01284	-0.01509 to -0.01058	0.004468	0.002211 to 0.006725	0.01223	0.009021 to 0.01544	-0.06901	-0.08217 to -0.05585	1.19e-13	0.0156	1.21 to 2.47	0.0378
	L.L.: Lower limit. U.L. : Upper limit.
[truncated: 21 more columns]

## Sheet: Table_S19
	Table S19. Clinical, anthropometric, and arterial parameters of subjects included in Reference Group
		All (n=1688)				Male = 824				Female = 864
		MV	SD	Min	Max	MV	SD	Min	Max	MV	SD	Min	Max
	Age (years)	20.1192	16.928	2.8	84.2	20.0248	17.328	4.3	82.3	20.2093	16.5471	2.8	84.2
	Body height (m)	1.4723	0.261811	0.9	1.94	1.49673	0.287671	0.99	1.94	1.44844	0.231511	0.9	1.83
	Body weight (Kg)	47.912	22.8339	12.3	105	50.2449	25.7265	14.3	105	45.6421	19.3623	12.3	86.55
	BMI (Kg/m2)	20.3578	4.22155	11.53	29.95	20.3556	4.37374	11.53	29.92	20.36	4.07052	12.57	29.95
	Current smoker (%)	0				0				0
	Hypertension (%)	0				0				0
	Dyslipidemia (%)	0				0				0
	Diabetes (%)	0				0				0
	Obesity (%)	0				0				0
	History of CVD (%)	0				0				0
	Anti-hypertensive (%)	0				0				0
	Anti-hyperlip. (%)	0				0				0
	Anti-diabetic (%)	0				0				0
	aoSBP (mmHg)	98.0302	13.046	64	150	99.293	13.7251	67	139	96.8569	12.2753	64	150
	aoDBP (mmHg)	66.5349	9.11028	44	97	65.4881	9.17146	44	94	67.5076	8.95019	46	97
	baSBP (mmHg)	112.135	13.8948	78	176	114.269	14.57	82	176	109.669	12.6567	78	146
	baDBP (mmHg)	66.1997	9.67574	41	95	66.56	9.9017	41	93	65.7833	9.4094	45	95
	Heart rate (beats/minute)	67.5151	11.312	40	104	66.196	11.6449	40	104	69.0561	10.7331	41	102
	Left CCA DD (mm)	5.97101	0.757767	3.73	10.38	6.13395	0.784319	3.73	8.59	5.81623	0.697792	3.92	10.38
	Left CCA EM (mmHg)	566.091	311.658	163.2	3091.85	581.607	296.951	165.333	2814.13	551.375	324.526	163.2	3091.85
	Left CCA Beta Index	6.30473	2.98095	2.10905	35.2294	6.46045	2.82814	2.26981	29.8243	6.15705	3.11386	2.10905	35.2294
	Left CCA IMT (mm)	0.516007	0.13854	0.25	1.588	0.528277	0.145786	0.293	1.588	0.504298	0.130287	0.25	1.447
	Right CCA DD (mm)	6.2192	0.724769	3.97	9.44	6.36775	0.741214	3.97	8.86	6.0727	0.677592	4.01	9.44
	Right CCA EM (mmHg)	587.786	279.772	163.024	2652	606.987	288.227	163.024	2623	568.851	270.091	167.68	2652
	Right CCA Beta Index	6.51686	2.64296	2.16695	25.5922	6.68814	2.71324	2.41145	25.5922	6.34797	2.56293	2.16695	20.7082
	Right CCA IMT (mm)	0.52962	0.132245	0.304	1.353	0.541173	0.139109	0.313	1.353	0.518067	0.124055	0.304	1.242
	Left CFA DD (mm)	6.42012	1.77141	3.15	11.59	6.92363	1.94548	3.42	11.59	5.91764	1.41142	3.15	10.72
	Left CFA EM (mmHg)	957.946	558.298	93.5145	4763.4	1033.19	620.651	93.5145	4763.4	882.857	477.137	184.984	3496.5
	Left CFA Beta Index	10.917	5.91798	0.966289	58.0663	11.6331	6.44763	0.966289	58.0663	10.2024	5.24723	2.51979	40.9987
	Right CFA DD (mm)	6.69165	1.6514	3.07	11.47	7.14233	1.8265	3.22	11.47	6.22103	1.28967	3.07	10.1
	Right CFA EM (mmHg)	969.131	543.714	151.111	5379	1019.67	596.795	252.245	5379	916.361	477.143	151.111	3732.86
	Right CFA Beta Index	10.9345	5.88036	1.9147	69.5286	11.3787	6.43508	3.08783	69.5286	10.4707	5.20644	1.9147	42.8824
	Left BA DD (mm)	3.25871	0.954455	1.39	6.39	3.50842	1.05859	1.39	6.39	2.96212	0.709148	1.55	5.11
	Left BA EM (mmHg)	1054.76	711.755	216.25	5544	1129.43	750.318	273.231	5544	965.707	653.264	216.25	4116
	Left BA Beta Index	11.8309	7.31506	2.85237	63.4884	12.4786	7.60911	3.04937	63.4884	11.0585	6.88414	2.85237	41.7968
	cfPWVcf ´real´ (m/s)	6.34365	1.63002	2.7	14.59	6.44543	1.69415	3.18	14.59	6.24406	1.55972	2.7	14.3
	crPWV (m/s)	8.75546	1.76133	4.4	14.9	8.80052	1.84689	4.6	14.9	8.70216	1.65564	4.4	14.5
	PWV Ratio	0.717645	0.14588	0.352815	1.49007	0.72078	0.147295	0.352815	1.45061	0.713909	0.144314	0.371762	1.49007
	MV: mean value. SD: standard deviation. Min.,Max.: minimun and maximun values. R: right. L: left. BW and BH: body weight and height. Hyperlip: hyperlipidemic. BMI: body mass index.SBP, DBP: systolic and diastolic pressure, respectively (suffix: ao: aortic, ba: brachial artery). CCA, CFA, BA: common carotid, common femoral and brachial artery, respectively. DD: diastolic diameter. IMT: intima-medi…

## Sheet: Table_S20
	Table S20. Age-related mean and standard deviation equations obtained from subjects included in Reference Group: mathematical model summary
	Arterial parameter	Mean value	Standard deviation	Z-score
	Structural characteristics
	L-CCA DD [mm]	(3.972493+(0.6917732)*LN(age)+(3.683906E-07)*Age^3)	(10812.23-(60.44374)*Age+(0.117245)*Age^2-(0.0002304757)*Age^3-(4027.285)*LN(Age)+(1488.297)*SQRT(Age)+(12591.86)*1/Age-(21729.04)*1/SQRT(Age)-(3987.056)*1/(Age*Age))	(L-CCA DD-(3.972493+(0.6917732)*LN(Age)+(3.683906E-07)*Age^3))/(10812.23-(60.44374)*Age+(0.117245)*Age^2-(0.0002304757)*Age^3-(4027.285)*LN(Age)+(1488.297)*SQRT(Age)+(12591.86)*1/Age-(21729.04)*1/SQRT(Age)-(3987.056)*1/(Age*Age))
	L-CCA IMT [mm]	(0.387767+(0.004397532)*Age+(3.160663E-05)*Age^2)	(1533.963-(10.54104)*Age+(0.02307656)*Age^2-(4.882089E-05)*Age^3-(606.2366)*LN(Age)+(241.6582)*SQRT(Age)+(1617.889)*1/Age-(3024.704)*1/SQRT(Age)-(433.504)*1/(Age*Age))	(L-CCA IMT - (0.387767+(0.004397532)*Age+(3.160663E-05)*Age^2)) / (1533.963-(10.54104)*Age+(0.02307656)*Age^2-(4.882089E-05)*Age^3-(606.2366)*LN(Age)+(241.6582)*SQRT(Age)+(1617.889)*1/Age-(3024.704)*1/SQRT(Age)-(433.504)*1/(Age*Age))
	R-CCA DD [mm]	(7.140248-(4.356758)*1/SQRT(Age)+(0.0001158262)*Age^2)	(2772.203-(10.24677)*Age+(0.009367336)*Age^2+(7.11743E-06)*Age^3-(949.1418)*LN(Age)+(305.7033)*SQRT(Age)+(3568.858)*1/Age-(5677.915)*1/SQRT(Age)-(1278.948)*1/(Age*Age))	(R-CCA DD - (7.140248-(4.356758)*1/SQRT(Age)+(0.0001158262)*Age^2)) / (2772.203-(10.24677)*Age+(0.009367336)*Age^2+(7.11743E-06)*Age^3-(949.1418)*LN(Age)+(305.7033)*SQRT(Age)+(3568.858)*1/Age-(5677.915)*1/SQRT(Age)-(1278.948)*1/(Age*Age))
	R-CCA IMT [mm]	(0.3540405+(0.02596545)*SQRT(Age)+(5.333797E-05)*Age^2)	(619.9098-(6.118055)*Age+(0.01584877)*Age^2-(3.788253E-05)*Age^3-(276.391)*LN(Age)+(125.6721)*SQRT(Age)+(520.1402)*1/Age-(1177.813)*1/SQRT(Age)-(78.99632)*1/(Age*Age))	(R-CCA IMT - (0.3540405+(0.02596545)*SQRT(Age)+(5.333797E-05)*Age^2)) / (619.9098-(6.118055)*Age+(0.01584877)*Age^2-(3.788253E-05)*Age^3-(276.391)*LN(Age)+(125.6721)*SQRT(Age)+(520.1402)*1/Age-(1177.813)*1/SQRT(Age)-(78.99632)*1/(Age*Age))
	L-CFA DD [mm]	(9.282143-(50.04172)*1/Age+(122.7963)*1/(Age*Age))	(-996.0527+(20.74005)*Age-(0.0684569)*Age^2+(0.0001962)*Age^3+(613.1518)*LN(Age)-(357.8)*SQRT(Age)-(295.8748)*1/Age+(1728.741)*1/SQRT(Age)-(147.7457)*1/(Age*Age))	(L-CFA DD - (9.282143-(50.04172)*1/Age+(122.7963)*1/(Age*Age))) / (-996.0527+(20.74005)*Age-(0.0684569)*Age^2+(0.0001962)*Age^3+(613.1518)*LN(Age)-(357.8)*SQRT(Age)-(295.8748)*1/Age+(1728.741)*1/SQRT(Age)-(147.7457)*1/(Age*Age))
	R-CFA DD [mm]	(-4.228005+(4.962568)*SQRT(Age)-(0.8148428)*LN(Age)*SQRT(Age))	(6319.319-(26.61429)*Age+(0.03858037)*Age^2-(5.141134E-05)*Age^3-(2202.23)*LN(Age)+(736.4213)*SQRT(Age)+(8034.823)*1/Age-(12932.83)*1/SQRT(Age)-(2800.69)*1/(Age*Age))	(R-CFA DD - (-4.228005+(4.962568)*SQRT(Age)-(0.8148428)*LN(Age)*SQRT(Age))) / (6319.319-(26.61429)*Age+(0.03858037)*Age^2-(5.141134E-05)*Age^3-(2202.23)*LN(Age)+(736.4213)*SQRT(Age)+(8034.823)*1/Age-(12932.83)*1/SQRT(Age)-(2800.69)*1/(Age*Age))
	BA DD [mm]	(0.5205696-(0.04811338)*Age+(0.8440843)*SQRT(Age))	(-1513.462+(21.60153)*Age-(0.06443692)*Age^2+(0.0001751919)*Age^3+(785.0184)*LN(Age)-(405.2063)*SQRT(Age)-(762.6686)*1/Age+(2707.731)*1/SQRT(Age)-(212.5499)*1/(Age*Age))	(BA DD - (0.5205696-(0.04811338)*Age+(0.8440843)*SQRT(Age))) / (-1513.462+(21.60153)*Age-(0.06443692)*Age^2+(0.0001751919)*Age^3+(785.0184)*LN(Age)-(405.2063)*SQRT(Age)-(762.6686)*1/Age+(2707.731)*1/SQRT(Age)-(212.5499)*1/(Age*Age))
	Arterial stiffness: regional and local
	cfPWV [m/s]	(-2.733136+(2.739263)*LN(Age)+(14.83549)*1/Age)	(-5598.932+(44.17413)*Age-(0.1064129)*Age^2+(0.0002518242)*Age^3+(2304.372)*LN(Age)-(964.9839)*SQRT(Age)-(5545.259)*1/Age+(10925.56)*1/SQRT(Age)+(1335.133)*1/(Age*Age))	(cfPWV - (-2.733136+(2.739263)*LN(Age)+(14.83549)*1/Age)) / (-5598.932+(44.17413)*Age-(0.1064129)*Age^2+(0.0002518242)*Age^3+(2304.372)*LN(Age)-(964.9839)*SQRT(Age)-(5545.259)*1/Age+(10925.56)*1/SQRT(Age)+(1335.133)*1/(Age*Age))
	crPWV [m/s]	(7.344786+(0.009126418)*Age^2-(0.00199597)*LN(Age)*Age^2)	(-8521.725+(50.96651)*Age-(0.1119264)*Age^2+(0.0002537617)*Age^3+(3190.595)*LN(Age)-(1202.917)*SQRT(Age)-(10482.6)*1/Age+(17361.11)*1/SQRT(Age)+(3979.689)*1/(Age*Age))	(crPWV - (7.344786+(0.009126418)*Age^2-(0.00199597)*LN(Age)*Age^2)) / (-8521.725+(50.96651)*Age-(0.1119264)*Age^2+(0.0002537617)*Age^3+(3190.595)*LN(Age)-(1202.917)*SQRT(Age)-(10482.6)*1/Age+(17361.11)*1/SQRT(Age)+(3979.689)*1/(Age*Age))
	PWV Ratio	(0.7524765-(0.9127162)*1/Age+(5.203258E-07)*Age^3)	(1925.617-(8.569784)*Age+(0.0137556)*Age^2-(2.132108E-05)*Age^3-(676.0439)*LN(Age)+(229.9592)*SQRT(Age)+(2483.061)*1/Age-(3955.398)*1/SQRT(Age)-(920.9026)*1/(Age*Age))	(PWV Ratio - (0.7524765-(0.9127162)*1/Age+(5.203258E-07)*Age^3)) / (1925.617-(8.569784)*Age+(0.0137556)*Age^2-(2.132108E-05)*Age^3-(676.0439)*LN(Age)+(229.9592)*SQRT(Age)+(2483.061)*1/Age-(3955.398)*1/SQRT(Age)-(920.9026)*1/(Age*Age))
	L-CCA EM [mmHg]	(235.7312+(15.06242)*Age-(0.0004303138)*Age^3)	(4679080-(30782.54)*Age+(66.61165)*Age^2-(0.1438473)*Age^3-(1824119)*LN(Age)+(715295.4)*SQRT(Age)+(5055777)*1/Age-(9267935)*1/SQRT(Age)-(1419008)*1/(Age*Age))	(L-CCA EM - (235.7312+(15.06242)*Age-(0.0004303138)*Age^3)) / (4679080-(30782.54)*Age+(66.61165)*Age^2-(0.1438473)*Age^3-(1824119)*LN(Age)+(715295.4)*SQRT(Age)+(5055777)*1/Age-(9267935)*1/SQRT(Age)-(1419008)*1/(Age*Age))
	L- CCA Beta	(3.46017+(0.1254889)*Age-(1.315514E-06)*Age^3)	(57899.07-(382.1051)*Age+(0.8330615)*Age^2-(0.001814853)*Age^3-(22572.06)*LN(Age)+(8858.477)*SQRT(Age)+(62763.28)*1/Age-(114775.1)*1/SQRT(Age)-(17780.82)*1/(Age*Age))	(L- CCA Beta - (3.46017+(0.1254889)*Age-(1.315514E-06)*Age^3)) / (57899.07-(382.1051)*Age+(0.8330615)*Age^2-(0.001814853)*Age^3-(22572.06)*LN(Age)+(8858.477)*SQRT(Age)+(62763.28)*1/Age-(114775.1)*1/SQRT(Age)-(17780.82)*1/(Age*Age))
	R-CCA EM [mmHg]	(211.2437+(26.54672)*Age-(3.393881)*LN(Age)*Age)	(1041779-(6510.87)*Age+(13.53839)*Age^2-(0.02822625)*Age^3-(400951.9)*LN(Age)+(154428.1)*SQRT(Age)+(1141481)*1/Age-(2067748)*1/SQRT(Age)-(326243.3)*1/(Age*Age))	(Ep_CCD - (211.2437+(26.54672)*Age-(3.393881)*LN(Age)*Age)) / (1041779-(6510.87)*Age+(13.53839)*Age^2-(0.02822625)*Age^3-(400951.9)*LN(Age)+(154428.1)*SQRT(Age)+(1141481)*1/Age-(2067748)*1/SQRT(Age)-(326243.3)*1/(Age*Age))
	R- CCA Beta	(4.616218+(0.09362557)*Age-(2.020427)*1/SQRT(Age))	(11157.3-(58.05884)*Age+(0.09887841)*Age^2-(0.0001541707)*Age^3-(4106.926)*LN(Age)+(1484.304)*SQRT(Age)+(13016.59)*1/Age-(22398.17)*1/SQRT(Age)-(4102.229)*1/(Age*Age))	(Beta_CCD - (4.616218+(0.09362557)*Age-(2.020427)*1/SQRT(Age))) / (11157.3-(58.05884)*Age+(0.09887841)*Age^2-(0.0001541707)*Age^3-(4106.926)*LN(Age)+(1484.304)*SQRT(Age)+(13016.59)*1/Age-(22398.17)*1/SQRT(Age)-(4102.229)*1/(Age*Age))
	L-CFA EM [mmHg]	(-1558.159+(1268.307)*SQRT(Age)-(222.9588)*LN(Age)*SQRT(Age))	(451292.8-(3102.864)*Age+(7.720785)*Age^2-(0.01913138)*Age^3-(173459.2)*LN(Age)+(68651.27)*SQRT(Age)+(547883.3)*1/Age-(920805.5)*1/SQRT(Age)-(197178.8)*1/(Age*Age))	(L-CFA EM - (-1558.159+(1268.307)*SQRT(Age)-(222.9588)*LN(Age)*SQRT(Age))) / (451292.8-(3102.864)*Age+(7.720785)*Age^2-(0.01913138)*Age^3-(173459.2)*LN(Age)+(68651.27)*SQRT(Age)+(547883.3)*1/Age-(920805.5)*1/SQRT(Age)-(197178.8)*1/(Age*Age))
	L- CFA Beta	(-13.29675+(12.54193)*SQRT(Age)-(2.254261)*LN(Age)*SQRT(Age))	(-19660.03+(133.533)*Age-(0.2845972)*Age^2+(0.0005977174)*Age^3+(7787.272)*LN(Age)-(3094.949)*SQRT(Age)-(20228.93)*1/Age+(38531.24)*1/SQRT(Age)+(5086.637)*1/(Age*Age))	(L- CFA Beta - (-13.29675+(12.54193)*SQRT(Age)-(2.254261)*LN(Age)*SQRT(Age))) / (-19660.03+(133.533)*Age-(0.2845972)*Age^2+(0.0005977174)*Age^3+(7787.272)*LN(Age)-(3094.949)*SQRT(Age)-(20228.93)*1/Age+(38531.24)*1/SQRT(Age)+(5086.637)*1/(Age*Age))
	R-CFA EM [mmHg]	(-1813.078+(1433.787)*SQRT(Age)-(260.6097)*LN(Age)*SQRT(Age))	(-1.154423E+07+(73111.57)*Age-(153.4131)*Age^2+(0.3198704)*Age^3+(4453386)*LN(Age)-(1722679)*SQRT(Age)-(1.270584E+07)*1/Age+(2.294368E+07)*1/SQRT(Age)+(3689547)*1/(Age*Age))	(R-CFA EM - (-1813.078+(1433.787)*SQRT(Age)-(260.6097)*LN(Age)*SQRT(Age))) / (-1.154423E+07+(73111.57)*Age-(153.4131)*Age^2+(0.3198704)*Age^3+(4453386)*LN(Age)-(1722679)*SQRT(Age)-(1.270584E+07)*1/Age+(2.294368E+07)*1/SQRT(Age)+(3689547)*1/(Age*Age))
	R- CFA Beta	(-2.775424-(4.426149)*SQRT(Age)+(11.66436)*LN(Age))	(-140319.5+(895.1968)*Age-(1.892496)*Age^2+(0.003979652)*Age^3+(54221.8)*LN(Age)-(21027.35)*SQRT(Age)-(154235.8)*1/Age+(278839.1)*1/SQRT(Age)+(44760.1)*1/(Age*Age))	(R- CFA Beta - (-2.775424-(4.426149)*SQRT(Age)+(11.66436)*LN(Age))) / (-140319.5+(895.1968)*Age-(1.892496)*Age^2+(0.003979652)*Age^3+(54221.8)*LN(Age)-(21027.35)*SQRT(Age)-(154235.8)*1/Age+(278839.1)*1/SQRT(Age)+(44760.1)*1/(Age*Age))
	BA ME [mm]	(918.9764+(66.94418)*SQRT(Age)-(18723.02)*1/(Age*Age))	(-3942251+(18125.72)*Age-(29.23955)*Age^2+(0.04381136)*Age^3+(1396627)*LN(Age)-(481093.6)*SQRT(Age)-(5030555)*1/Age+(8077716)*1/SQRT(Age)+(1853201)*1/(Age*Age))	(BA ME - (918.9764+(66.94418)*SQRT(Age)-(18723.02)*1/(Age*Age))) / (-3942251+(18125.72)*Age-(29.23955)*Age^2+(0.04381136)*Age^3+(1396627)*LN(Age)-(481093.6)*SQRT(Age)-(5030555)*1/Age+(8077716)*1/SQRT(Age)+(1853201)*1/(Age*Age))
	BA Beta	(13.6799+(0.0003507087)*Age^2-(227.883)*1/(Age*Age))	(-47558.06+(252.0669)*Age-(0.4837062)*Age^2+(0.0009369273)*Age^3+(17371.33)*LN(Age)-(6283.611)*SQRT(Age)-(58664.13)*1/Age+(96831.94)*1/SQRT(Age)+(20804.85)*1/(Age*Age))	(BA Beta - (13.6799+(0.0003507087)*Age^2-(227.883)*1/(Age*Age))) / (-47558.06+(252.0669)*Age-(0.4837062)*Age^2+(0.0009369273)*Age^3+(17371.33)*LN(Age)-(6283.611)*SQRT(Age)-(58664.13)*1/Age+(96831.94)*1/SQRT(Age)+(20804.85)*1/(Age*Age))
	Hemodynamic characteristics
	aoSBP [mmHg]	(115.0668-(285.7738)*1/Age+(522.7657)*1/(Age*Age))	(49083.49-(408.4974)*Age+(1.017731)*Age^2-(0.002459359)*Age^3-(20525.04)*LN(Age)+(8761.781)*SQRT(Age)+(47361.75)*1/Age-(95387.7)*1/SQRT(Age)-(10798.74)*1/(Age*Age))	(aoSBP - (115.0668-(285.7738)*1/Age+(522.7657)*1/(Age*Age))) / (49083.49-(408.4974)*Age+(1.017731)*Age^2-(0.002459359)*Age^3-(20525.04)*LN(Age)+(8761.781)*SQRT(Age)+(47361.75)*1/Age-(95387.7)*1/SQRT(Age)-(10798.74)*1/(Age*Age))
	aoDBP [mmHg]	(55.82118+(0.6991374)*Age-(0.006285929)*Age^2)	(53260.34-(422.6781)*Age+(1.010914)*Age^2-(0.002354542)*Age^3-(21997.72)*LN(Age)+(9237.805)*SQRT(Age)+(52004.96)*1/Age-(103610.2)*1/SQRT(Age)-(12102.91)*1/(Age*Age))	(aoDBP - (55.82118+(0.6991374)*Age-(0.006285929)*Age^2)) / (53260.34-(422.6781)*Age+(1.010914)*Age^2-(0.002354542)*Age^3-(21997.72)*LN(Age)+(9237.805)*SQRT(Age)+(52004.96)*1/Age-(103610.2)*1/SQRT(Age)-(12102.91)*1/(Age*Age))
	baSBP [mmHg]	(123.5262+(1865.54)*1/(Age*Age)-(1560.972)*LN(Age)/(Age*Age))	(-54444.7+(229.7079)*Age-(0.3258784)*Age^2+(0.000377992)*Age^3+(18963.63)*LN(Age)-(6346.49)*SQRT(Age)-(70871.92)*1/Age+(111966.6)*1/SQRT(Age)+(27110.68)*1/(Age*Age))	(baSBP - (123.5262+(1865.54)*1/(Age*Age)-(1560.972)*LN(Age)/(Age*Age))) / (-54444.7+(229.7079)*Age-(0.3258784)*Age^2+(0.000377992)*Age^3+(18963.63)*LN(Age)-(6346.49)*SQRT(Age)-(70871.92)*1/Age+(111966.6)*1/SQRT(Age)+(27110.68)*1/(Age*Age))
	baDBP [mmHg]	(54.06157+(0.7320877)*Age-(0.006639445)*Age^2)	(42106.55-(268.5158)*Age+(0.5607761)*Age^2-(0.00114166)*Age^3-(16279.31)*LN(Age)+(6315.024)*SQRT(Age)+(45887.21)*1/Age-(83537.31)*1/SQRT(Age)-(12742.69)*1/(Age*Age))	(baDBP-(54.06157+(0.7320877)*Age-(0.006639445)*Age^2))/(42106.55-(268.5158)*Age+(0.5607761)*Age^2-(0.00114166)*Age^3-(16279.31)*LN(Age)+(6315.024)*SQRT(Age)+(45887.21)*1/Age-(83537.31)*1/SQRT(Age)-(12742.69)*1/(Age*Age))
	SBP, DBP: systolic and diastolic blood pressure, respectively (suffix: ao: aortic, ba: brachial artery). R: right. L: left. CCA, CFA, BA: common carotid, common femoral and brachial artery, respectively. DD: diastolic diameter. IMT: intima-media thickness. EM: elastic modulus. cfPWV, crPWV: carotid-femoral and carotid-radial pulse wave velocity. PWV Ratio: cfPWV/crPWv ratio. Units: Age [years]

## Sheet: Table_S21_S24
	Table S21. Association between cardiovascular properties (variables in their units and z-scores) and Accelerometry-derived (hip and wrist) Energy Expenditure Level													Table S22. Association between cardiovascular properties (variables in their units and z-scores) and Accelerometry-derived (hip and wrist) Daily time in MVPA													Table S23. Association between cardiovascular properties (variables in their units and z-scores) and Accelerometry-derived (hip and wrist) Steps per minute													Table S24. Association between cardiovascular properties (variables in their units and z-scores) and Accelerometry-derived (hip and wrist) Vector Magnitude Counts per Minute
			Energy Expenditure (kcals/day)													Daily time in MVPA (%)													Steps (per minute)													Vector Magnitude Counts per Minute
	Variable		Hip (1 s)	Hip (5 s)	Hip (10 s)	Hip (30 s)	Hip (60 s)	Wrist (1 s)	Wrist (5 s)	Wrist (10 s)	Wrist (30 s)	Wrist (60 s)				Hip (1 s)	Hip (5 s)	Hip (10 s)	Hip (30 s)	Hip (60 s)	Wrist (1 s)	Wrist (5 s)	Wrist (10 s)	Wrist (30 s)	Wrist (60 s)				Hip (1 s)	Hip (5 s)	Hip (10 s)	Hip (30 s)	Hip (60 s)	Wrist (1 s)	Wrist (5 s)	Wrist (10 s)	Wrist (30 s)	Wrist (60 s)				Hip (1 s)	Hip (5 s)	Hip (10 s)	Hip (30 s)	Hip (60 s)	Wrist (1 s)	Wrist (5 s)	Wrist (10 s)
	Central (aortic) and peripheral (brachial) blood pressure													Central (aortic) and peripheral (brachial) blood pressure													Central (aortic) and peripheral (brachial) blood pressure													Central (aortic) and peripheral (brachial) blood pressure
	aoSBP (mmHg)	r	0.489	0.488	0.45	0.519	0.515	0.398	0.381	0.369	0.362	0.358		aoSBP (mmHg)	r	0.201246	0.19218	0.195761	0.204557	0.188713	-0.0377568	-0.0676377	-0.0825397	-0.0778141	-0.0586958		aoSBP (mmHg)	r	0.0556703	0.0556703	0.0556703	0.0556703	0.0556703	0.220079	0.220079	0.220079	0.220079	0.220079		aoSBP (mmHg)	r	0.236486	0.236486	0.236486	0.236456	0.236412	-0.0742428	-0.0742496	-0.0742347
		p	0.002	0.0025	0.005	0.001	0.0015	0.009	0.012	0.0145	0.016	0.0175			p	0.134693	0.146	0.141464	0.130711	0.150479	0.414752	0.349726	0.318684	0.328409	0.36884			p	0.381088	0.381088	0.381088	0.381088	0.381088	0.101978	0.101978	0.101978	0.101978	0.101978			p	0.0962671	0.0962671	0.0962671	0.0962966	0.0963392	0.335834	0.335819	0.335851
	z-aoSBP (SD)	r	0.467	0.471	0.45	0.509	0.507	0.368	0.35	0.338	0.331	0.327		z-aoSBP (SD)	r	0.168234	0.17105	0.184244	0.211671	0.197359	-0.0675411	-0.0958477	-0.110572	-0.110236	-0.0962846		z-aoSBP (SD)	r	0.060338	0.060338	0.060338	0.060338	0.060338	0.201894	0.201894	0.201894	0.201894	0.201894		z-aoSBP (SD)	r	0.20293	0.20293	0.20293	0.202904	0.202867	-0.095308	-0.095314	-0.0952951
		p	0.0035	0.003	0.005	0.0015	0.0015	0.015	0.0195	0.0235	0.026	0.028			p	0.178683	0.174628	0.156379	0.122417	0.13947	0.349931	0.291945	0.263582	0.264214	0.291084			p	0.37144	0.37144	0.37144	0.37144	0.37144	0.122401	0.122401	0.122401	0.122401	0.122401			p	0.132658	0.132658	0.132658	0.13269	0.132735	0.293009	0.292997	0.293035
	aoDBP (mmHg)	r	0.168	0.167	0.146	0.199	0.198	0.126	0.114	0.101	0.094	0.088		aoDBP (mmHg)	r	0.0133801	0.00415567	0.00428589	0.0137928	0.00624091	-0.163529	-0.179934	-0.194187	-0.195956	-0.181526		aoDBP (mmHg)	r	-0.145053	-0.145053	-0.145053	-0.145053	-0.145053	-0.0209745	-0.0209745	-0.0209745	-0.0209745	-0.0209745		aoDBP (mmHg)	r	0.0394248	0.0394248	0.0394248	0.0394426	0.0395483	-0.213363	-0.21336	-0.213355
		p	0.179	0.18	0.212	0.138	0.139	0.2355	0.2575	0.2825	0.2955	0.308			p	0.47103	0.490996	0.490713	0.470138	0.486479	0.173955	0.150495	0.131829	0.129624	0.14833			p	0.21415	0.21415	0.21415	0.21415	0.21415	0.452403	0.452403	0.452403	0.452403	0.452403			p	0.415184	0.415184	0.415184	0.415146	0.414922	0.109225	0.109228	0.109233
	z-aoDBP (SD)	r	0.14	0.149	0.134	0.189	0.192	0.086	0.074	0.062	0.055	0.049		z-aoDBP (SD)	r	-0.0178825	-0.0114096	0.00085464	0.0329269	0.0284747	-0.182722	-0.197032	-0.209828	-0.216834	-0.208535		z-aoDBP (SD)	r	-0.13437	-0.13437	-0.13437	-0.13437	-0.13437	-0.0303441	-0.0303441	-0.0303441	-0.0303441	-0.0303441		z-aoDBP (SD)	r	0.00701852	0.00701852	0.00701852	0.00703917	0.00714924	-0.219654	-0.219651	-0.219642
		p	0.2215	0.2085	0.2325	0.1505	0.1465	0.3115	0.336	0.361	0.3765	0.389			p	0.461307	0.475291	0.498148	0.429008	0.438529	0.146717	0.128295	0.113177	0.105437	0.114648			p	0.231717	0.231717	0.231717	0.231717	0.231717	0.431311	0.431311	0.431311	0.431311	0.431311			p	0.484795	0.484795	0.484795	0.48475	0.484512	0.102426	0.10243	0.102439
	baSBP (mmHg)	r	0.409	0.427	0.407	0.475	0.475	0.306	0.293	0.28	0.27	0.263		baSBP (mmHg)	r	-0.043255	-0.0185805	0.00753656	0.0536216	0.0641358	-0.207007	-0.232314	-0.246104	-0.249699	-0.238742		baSBP (mmHg)	r	-0.108962	-0.108962	-0.108962	-0.108962	-0.108962	0.0433959	0.0433959	0.0433959	0.0433959	0.0433959		baSBP (mmHg)	r	-0.0252522	-0.0252522	-0.0252522	-0.0252957	-0.0253415	-0.229057	-0.229064	-0.229047
		p	0.011	0.008	0.0115	0.0035	0.0035	0.039	0.0465	0.0545	0.061	0.0665			p	0.40864	0.460486	0.483952	0.387251	0.365885	0.120062	0.0930647	0.0803039	0.077195	0.0869492			p	0.279783	0.279783	0.279783	0.279783	0.279783	0.403736	0.403736	0.403736	0.403736	0.403736			p	0.446368	0.446368	0.446368	0.446277	0.44618	0.0962757	0.0962694	0.0962856
	z-baSBP (SD)	r	0.391	0.414	0.403	0.464	0.467	0.283	0.269	0.257	0.246	0.239		z-baSBP (SD)	r	-0.0688958	-0.0376507	-0.0062217	0.0512263	0.0642757	-0.224871	-0.249209	-0.262844	-0.269178	-0.261095		z-baSBP (SD)	r	-0.107398	-0.107398	-0.107398	-0.107398	-0.107398	0.0280794	0.0280794	0.0280794	0.0280794	0.0280794		z-baSBP (SD)	r	-0.0509822	-0.0509822	-0.0509822	-0.0510241	-0.0510606	-0.241371	-0.241377	-0.241359
		p	0.015	0.0105	0.0125	0.004	0.004	0.0525	0.062	0.0715	0.08	0.087			p	0.356336	0.420315	0.486751	0.392167	0.365603	0.100515	0.0776128	0.0665676	0.0618498	0.0679153			p	0.282625	0.282625	0.282625	0.282625	0.282625	0.437372	0.437372	0.437372	0.437372	0.437372			p	0.392669	0.392669	0.392669	0.392583	0.392508	0.0845329	0.0845276	0.0845443
	baDBP (mmHg)	r	0.249	0.266	0.197	0.289	0.284	0.118	0.11	0.103	0.101	0.097		baDBP (mmHg)	r	0.0621216	0.0825889	0.0971634	0.120509	0.117963	-0.223925	-0.239173	-0.245261	-0.239216	-0.224139		baDBP (mmHg)	r	-0.216711	-0.216711	-0.216711	-0.216711	-0.216711	-0.0746106	-0.0746106	-0.0746106	-0.0746106	-0.0746106		baDBP (mmHg)	r	0.0465176	0.0465176	0.0465176	0.0465319	0.0467166	-0.280245	-0.280243	-0.280241
		p	0.088	0.0745	0.1435	0.057	0.0605	0.2525	0.268	0.2815	0.284	0.2915			p	0.36995	0.329355	0.301537	0.259219	0.263689	0.101492	0.0865504	0.0810454	0.0865107	0.101271			p	0.120802	0.120802	0.120802	0.120802	0.120802	0.337475	0.337475	0.337475	0.337475	0.337475			p	0.401878	0.401878	0.401878	0.401848	0.401466	0.0542108	0.0542123	0.0542133
	z-baDBP (mmHg)	r	0.228	0.254	0.188	0.287	0.287	0.077	0.069	0.063	0.062	0.058		z-baDBP (mmHg)	r	0.0356872	0.0729258	0.100395	0.148301	0.149116	-0.239456	-0.252421	-0.256891	-0.256045	-0.247016		z-baDBP (mmHg)	r	-0.203615	-0.203615	-0.203615	-0.203615	-0.203615	-0.0833398	-0.0833398	-0.0833398	-0.0833398	-0.0833398		z-baDBP (mmHg)	r	0.0192364	0.0192364	0.0192364	0.0192527	0.0194528	-0.281927	-0.281924	-0.281919
		p	0.1085	0.084	0.156	0.0585	0.059	0.332	0.349	0.3605	0.364	0.3715			p	0.424422	0.348317	0.295507	0.21296	0.211677	0.0862881	0.0748995	0.0712382	0.0719209	0.0795062			p	0.13596	0.13596	0.13596	0.13596	0.13596	0.319681	0.319681	0.319681	0.319681	0.319681			p	0.459096	0.459096	0.459096	0.459061	0.458637	0.053115	0.0531171	0.05312
	Arterial structural (diameters, wall thicness) parameters													Arterial structural (diameters, wall thicness) parameters													Arterial structural (diameters, wall thicness) parameters													Arterial structural (diameters, wall thicness) parameters
	Left CCA DD (mm)	r	0.618	0.605	0.582	0.545	0.513	0.541	0.535	0.523	0.516	0.511		Left CCA DD (mm)	r	0.278402	0.273275	0.272334	0.224768	0.183349	-0.0246303	-0.0383251	-0.0613907	-0.0604481	-0.050011		Left CCA DD (mm)	r	0.0517114	0.0517114	0.0517114	0.0517114	0.0517114	0.0835241	0.0835241	0.0835241	0.0835241	0.0835241		Left CCA DD (mm)	r	0.250341	0.250341	0.250341	0.250333	0.250185	-0.0603455	-0.0603507	-0.0603438
		p	0	0	0.0005	0.001	0.002	0.0005	0.0005	0.001	0.001	0.001			p	0.0681505	0.0719849	0.0727048	0.11621	0.166066	0.445889	0.416151	0.36716	0.369128	0.391126			p	0.393049	0.393049	0.393049	0.393049	0.393049	0.321998	0.321998	0.321998	0.321998	0.321998			p	0.0910575	0.0910575	0.0910575	0.0910645	0.0911979	0.369342	0.369331	0.369346
	z-Left CCA DD (SD)	r	0.62	0.619	0.596	0.567	0.538	0.523	0.517	0.506	0.498	0.493		z-Left CCA DD (SD)	r	0.229221	0.243076	0.257509	0.235194	0.193392	-0.0497741	-0.0608099	-0.0842246	-0.0892447	-0.0854257		z-Left CCA DD (SD)	r	0.0388908	0.0388908	0.0388908	0.0388908	0.0388908	0.0535664	0.0535664	0.0535664	0.0535664	0.0535664		z-Left CCA DD (SD)	r	0.208358	0.208358	0.208358	0.208354	0.208212	-0.0682496	-0.0682539	-0.0682424
		p	0	0	0.0005	0.0005	0.001	0.001	0.001	0.0015	0.0015	0.002			p	0.111527	0.0977765	0.0847517	0.105447	0.15293	0.391629	0.368372	0.320605	0.310691	0.318222			p	0.419161	0.419161	0.419161	0.419161	0.419161	0.383591	0.383591	0.383591	0.383591	0.383591			p	0.134599	0.134599	0.134599	0.134603	0.13477	0.352943	0.352934	0.352958
	Left CCA IMT (mm)	r	0.043	0.051	0.07	0.086	0.093	-0.104	-0.122	-0.129	-0.13	-0.128		Left CCA IMT (mm)	r	0.115285	0.116953	0.113217	0.113002	0.140899	-0.0333129	-0.0707681	-0.0815727	-0.0777346	-0.0665104		Left CCA IMT (mm)	r	0.108801	0.108801	0.108801	0.108801	0.108801	0.12378	0.12378	0.12378	0.12378	0.12378		Left CCA IMT (mm)	r	0.1063	0.1063	0.1063	0.106297	0.106278	-0.031607	-0.0316014	-0.0316029
		p	0.4115	0.3945	0.3555	0.3255	0.3135	0.2815	0.2495	0.237	0.235	0.2395			p	0.272045	0.269119	0.275692	0.276073	0.228844	0.426991	0.34777	0.325892	0.333603	0.35653			p	0.283556	0.283556	0.283556	0.283556	0.283556	0.246264	0.246264	0.246264	0.246264	0.246264			p	0.288055	0.288055	0.288055	0.288059	0.288094	0.430693	0.430705	0.430702
	z-Left CCA IMT (SD)	r	0.023	0.052	0.078	0.111	0.127	-0.165	-0.183	-0.188	-0.19	-0.187		z-Left CCA IMT (SD)	r	0.0809533	0.117161	0.140226	0.187959	0.223174	-0.0779759	-0.113734	-0.122702	-0.127576	-0.128873		z-Left CCA IMT (SD)	r	0.160641	0.160641	0.160641	0.160641	0.160641	0.102772	0.102772	0.102772	0.102772	0.102772		z-Left CCA IMT (SD)	r	0.0812529	0.0812529	0.0812529	0.0812633	0.0813039	-0.0537808	-0.0537711	-0.0537644
		p	0.4515	0.392	0.3405	0.2795	0.2525	0.18	0.154	0.148	0.1445	0.1495			p	0.335324	0.268756	0.22993	0.159953	0.117918	0.333117	0.264279	0.248168	0.239625	0.237378			p	0.198216	0.198216	0.198216	0.198216	0.198216	0.284635	0.284635	0.284635	0.284635	0.284635			p	0.334749	0.334749	0.334749	0.334729	0.334651	0.383138	0.383158	0.383173
	Right CCA DD (mm)	r	0.511	0.503	0.492	0.462	0.439	0.441	0.434	0.423	0.413	0.406		Right CCA DD (mm)	r	0.163971	0.153949	0.1489	0.0946649	0.0742026	-0.0644194	-0.0805419	-0.10021	-0.0997864	-0.0873561		Right CCA DD (mm)	r	0.0467804	0.0467804	0.0467804	0.0467804	0.0467804	0.10354	0.10354	0.10354	0.10354	0.10354		Right CCA DD (mm)	r	0.143335	0.143335	0.143335	0.143318	0.143228	-0.0928973	-0.0929	-0.0928685
		p	0.002	0.0025	0.003	0.005	0.0075	0.005	0.006	0.007	0.0085	0.0095			p	0.193293	0.208326	0.216139	0.309387	0.348382	0.360859	0.327956	0.289494	0.2903	0.314406			p	0.403045	0.403045	0.403045	0.403045	0.403045	0.283186	0.283186	0.283186	0.283186	0.283186			p	0.224934	0.224934	0.224934	0.224961	0.225105	0.303559	0.303554	0.303615
	z-Right CCA DD (SD)	r	0.534	0.539	0.528	0.505	0.485	0.436	0.428	0.417	0.406	0.398		z-Right CCA DD (SD)	r	0.141293	0.151971	0.163185	0.135507	0.115876	-0.0934993	-0.108052	-0.128666	-0.134731	-0.129733		z-Right CCA DD (SD)	r	0.0627834	0.0627834	0.0627834	0.0627834	0.0627834	0.0808251	0.0808251	0.0808251	0.0808251	0.0808251		z-Right CCA DD (SD)	r	0.122039	0.122039	0.122039	0.122027	0.121962	-0.107577	-0.107578	-0.107541
		p	0.001	0.001	0.0015	0.002	0.0035	0.0055	0.0065	0.008	0.0095	0.011			p	0.228209	0.211368	0.194448	0.237623	0.271007	0.30239	0.274741	0.237736	0.227368	0.235893			p	0.370854	0.370854	0.370854	0.370854	0.370854	0.327389	0.327389	0.327389	0.327389	0.327389			p	0.260293	0.260293	0.260293	0.260314	0.260426	0.275626	0.275623	0.275693
	Right CCA IMT (mm)	r	0.132	0.129	0.119	0.117	0.114	0.12	0.105	0.097	0.097	0.096		Right CCA IMT (mm)	r	0.215568	0.182582	0.158831	0.117893	0.118454	0.101055	0.0742027	0.0570647	0.0583694	0.0670971		Right CCA IMT (mm)	r	0.190935	0.190935	0.190935	0.190935	0.190935	0.238304	0.238304	0.238304	0.238304	0.238304		Right CCA IMT (mm)	r	0.199404	0.199404	0.199404	0.199406	0.19933	0.0471829	0.0471907	0.0471932
		p	0.244	0.249	0.265	0.2685	0.275	0.254	0.2805	0.295	0.296	0.2975			p	0.1263	0.167098	0.200923	0.267478	0.266501	0.287886	0.340759	0.376218	0.373479	0.355319			p	0.156082	0.156082	0.156082	0.156082	0.156082	0.0908562	0.0908562	0.0908562	0.0908562	0.0908562			p	0.145386	0.145386	0.145386	0.145384	0.145478	0.397147	0.39713	0.397125
	z-Right CCA IMT (SD)	r	0.119	0.136	0.127	0.139	0.143	0.093	0.079	0.074	0.072	0.072		z-Right CCA IMT (SD)	r	0.169667	0.169303	0.173253	0.181336	0.185111	0.0619828	0.0404354	0.0254427	0.0170596	0.0121177		z-Right CCA IMT (SD)	r	0.227054	0.227054	0.227054	0.227054	0.227054	0.209956	0.209956	0.209956	0.209956	0.209956		z-Right CCA IMT (SD)	r	0.164496	0.164496	0.164496	0.164509	0.164475	0.0346443	0.0346545	0.0346656
		p	0.265	0.237	0.251	0.231	0.225	0.303	0.3305	0.341	0.345	0.345			p	0.185035	0.185557	0.179945	0.16878	0.163714	0.365925	0.411605	0.444115	0.462464	0.473319			p	0.113789	0.113789	0.113789	0.113789	0.113789	0.120452	0.120452	0.120452	0.120452	0.120452			p	0.192523	0.192523	0.192523	0.192504	0.192554	0.424106	0.424084	0.42406
	Left CFA DD (mm)	r	0.429	0.414	0.403	0.361	0.331	0.363	0.361	0.357	0.36	0.361		Left CFA DD (mm)	r	0.222163	0.205833	0.18745	0.139387	0.109829	-0.0042239	-0.0186019	-0.0352623	-0.0220383	-0.00647322		Left CFA DD (mm)	r	0.045892	0.045892	0.045892	0.045892	0.045892	0.0683409	0.0683409	0.0683409	0.0683409	0.0683409		Left CFA DD (mm)	r	0.253936	0.253936	0.253936	0.253963	0.254011	-0.0483109	-0.0483131	-0.0483209
		p	0.009	0.0115	0.0135	0.025	0.037	0.019	0.0195	0.0205	0.02	0.0195			p	0.119011	0.137586	0.160621	0.231288	0.281718	0.490694	0.459081	0.422768	0.451555	0.48574			p	0.404852	0.404852	0.404852	0.404852	0.404852	0.352755	0.352755	0.352755	0.352755	0.352755			p	0.0878549	0.0878549	0.0878549	0.087831	0.0877887	0.394742	0.394738	0.394721
	z-Left CFA DD (SD)	r	0.427	0.419	0.409	0.375	0.348	0.345	0.342	0.338	0.34	0.341		z-Left CFA DD (SD)	r	0.217655	0.213824	0.204351	0.172836	0.144531	-0.0103592	-0.0251418	-0.0423865	-0.0321442	-0.0197376		z-Left CFA DD (SD)	r	0.072435	0.072435	0.072435	0.072435	0.072435	0.0739353	0.0739353	0.0739353	0.0739353	0.0739353		z-Left CFA DD (SD)	r	0.248586	0.248586	0.248586	0.248612	0.248677	-0.0476234	-0.0476251	-0.0476298
		p	0.0095	0.0105	0.0125	0.0205	0.0295	0.025	0.0255	0.027	0.0265	0.026			p	0.123962	0.128276	0.139361	0.180533	0.223029	0.477187	0.444772	0.407412	0.429526	0.456592			p	0.35183	0.35183	0.35183	0.35183	0.35183	0.341303	0.341303	0.341303	0.341303	0.341303			p	0.0926499	0.0926499	0.0926499	0.0926265	0.092567	0.396207	0.396204	0.396194
	Right CFA DD (mm)	r	0.369	0.349	0.323	0.265	0.23	0.332	0.336	0.342	0.351	0.356		Right CFA DD (mm)	r	0.27612	0.251468	0.219293	0.145728	0.1146	0.0802429	0.0758437	0.0668658	0.0862667	0.101459		Right CFA DD (mm)	r	0.0609851	0.0609851	0.0609851	0.0609851	0.0609851	0.120442	0.120442	0.120442	0.120442	0.120442		Right CFA DD (mm)	r	0.289566	0.289566	0.289566	0.289583	0.289625	0.016569	0.0165661	0.0165561
		p	0.0225	0.0295	0.041	0.0785	0.1105	0.0295	0.028	0.0255	0.0225	0.021			p	0.0698383	0.0900445	0.122147	0.22113	0.273251	0.328556	0.337427	0.355796	0.316557	0.28712			p	0.374433	0.374433	0.374433	0.374433	0.374433	0.25218	0.25218	0.25218	0.25218	0.25218			p	0.0603203	0.0603203	0.0603203	0.060309	0.0602806	0.463541	0.463547	0.463569
	z-Right CFA DD (mm)	r	0.365	0.35	0.324	0.27	0.238	0.319	0.322	0.33	0.338	0.344		z-Right CFA DD (mm)	r	0.273812	0.258028	0.231954	0.171154	0.14079	0.0821592	0.0778974	0.0684639	0.0854463	0.0981585		z-Right CFA DD (mm)	r	0.080951	0.080951	0.080951	0.080951	0.080951	0.127766	0.127766	0.127766	0.127766	0.127766		z-Right CFA DD (mm)	r	0.285962	0.285962	0.285962	0.285979	0.286036	0.0254669	0.0254643	0.0254566
		p	0.0235	0.029	0.0405	0.0745	0.103	0.0355	0.034	0.0305	0.027	0.025			p	0.0715763	0.0843075	0.108716	0.182914	0.22902	0.32472	0.333275	0.352502	0.318181	0.29341			p	0.335329	0.335329	0.335329	0.335329	0.335329	0.239296	0.239296	0.239296	0.239296	0.239296			p	0.0627716	0.0627716	0.0627716	0.06276	0.0627206	0.444062	0.444068	0.444085
	Left BA DD (mm)	r	0.201	0.185	0.186	0.168	0.154	0.465	0.461	0.447	0.44	0.435		Left BA DD (mm)	r	-0.282195	-0.333555	-0.350206	-0.356271	-0.353043	-0.0195057	-0.0211341	-0.0339551	-0.0307123	-0.0147736		Left BA DD (mm)	r	-0.272656	-0.272656	-0.272656	-0.272656	-0.272656	-0.0593501	-0.0593501	-0.0593501	-0.0593501	-0.0593501		Left BA DD (mm)	r	-0.222535	-0.222535	-0.222535	-0.22255	-0.222627	-0.0552248	-0.0552358	-0.055231
		p	0.168	0.1875	0.1865	0.2105	0.2305	0.0095	0.01	0.0125	0.014	0.015			p	0.0858586	0.0516095	0.0430612	0.0402289	0.0417182	0.463133	0.460064	0.435996	0.442066	0.472061			p	0.0936459	0.0936459	0.0936459	0.0936459	0.0936459	0.389046	0.389046	0.389046	0.389046	0.389046			p	0.142492	0.142492	0.142492	0.142475	0.14239	0.396589	0.396568	0.396577
	z-Left BA DD (SD)	r	0.26	0.258	0.258	0.249	0.239	0.5	0.493	0.478	0.469	0.463		z-Left BA DD (SD)	r	-0.254567	-0.285894	-0.287763	-0.269485	-0.264979	-0.0284246	-0.0331749	-0.0470077	-0.0503739	-0.0413233		z-Left BA DD (SD)	r	-0.203458	-0.203458	-0.203458	-0.203458	-0.203458	-0.0111207	-0.0111207	-0.0111207	-0.0111207	-0.0111207		z-Left BA DD (SD)	r	-0.204056	-0.204056	-0.204056	-0.204075	-0.204157	-0.0498089	-0.0498193	-0.0498061
		p	0.1045	0.1065	0.106	0.1145	0.1245	0.0055	0.006	0.008	0.009	0.01			p	0.109718	0.0829649	0.0815288	0.0963386	0.100256	0.446356	0.437455	0.411718	0.405504	0.422257			p	0.164665	0.164665	0.164665	0.164665	0.164665	0.478962	0.478962	0.478962	0.478962	0.478962			p	0.163941	0.163941	0.163941	0.163918	0.163819	0.406545	0.406526	0.40655
	Local arterial stiffness (Elastic Modulus and Beta Index)													Local arterial stiffness (Elastic Modulus and Beta Index)													Local arterial stiffness (Elastic Modulus and Beta Index)													Local arterial stiffness (Elastic Modulus and Beta Index)
	Left CCA EM (mmHg)	r	0.109	0.135	0.153	0.162	0.161	0.155	0.15	0.134	0.128	0.117		Left CCA EM (mmHg)	r	-0.283785	-0.27129	-0.25569	-0.240531	-0.218396	-0.36111	-0.364596	-0.376556	-0.37501	-0.363932		Left CCA EM (mmHg)	r	-0.335825	-0.335825	-0.335825	-0.335825	-0.335825	-0.324765	-0.324765	-0.324765	-0.324765	-0.324765		Left CCA EM (mmHg)	r	-0.287935	-0.287935	-0.287935	-0.287972	-0.287872	-0.4218	-0.421808	-0.421811
		p	0.2835	0.2385	0.2105	0.196	0.1975	0.1945	0.2025	0.2285	0.2385	0.2575			p	0.064287	0.0735102	0.0863215	0.10021	0.123139	0.0194763	0.0184846	0.0153881	0.0157628	0.0186705			p	0.0348134	0.0348134	0.0348134	0.0348134	0.0348134	0.0325888	0.0325888	0.0325888	0.0325888	0.0325888			p	0.0614208	0.0614208	0.0614208	0.0613955	0.0614634	0.00724388	0.00724288	0.00724248
	z-Left CCA EM (SD)	r	0.038	0.09	0.111	0.14	0.149	0.068	0.065	0.053	0.045	0.035		z-Left CCA EM (SD)	r	-0.394363	-0.339675	-0.292185	-0.217057	-0.192337	-0.439908	-0.434076	-0.443242	-0.453196	-0.455476		z-Left CCA EM (SD)	r	-0.362082	-0.362082	-0.362082	-0.362082	-0.362082	-0.41174	-0.41174	-0.41174	-0.41174	-0.41174		z-Left CCA EM (SD)	r	-0.39017	-0.39017	-0.39017	-0.390197	-0.390038	-0.472647	-0.472653	-0.47265
		p	0.42	0.3175	0.279	0.2305	0.216	0.354	0.3595	0.3845	0.402	0.4235			p	0.0155226	0.0331451	0.0585839	0.124628	0.154278	0.00520726	0.00580233	0.00489081	0.00404134	0.00386547			p	0.024636	0.024636	0.024636	0.024636	0.024636	0.00863872	0.00863872	0.00863872	0.00863872	0.00863872			p	0.016522	0.016522	0.016522	0.0165155	0.0165544	0.00273845	0.00273811	0.00273829
	Left CCA Beta Index	r	0.077	0.106	0.113	0.117	0.117	0.145	0.143	0.132	0.128	0.12		Left CCA Beta Index	r	-0.26379	-0.249399	-0.236752	-0.233026	-0.207806	-0.302467	-0.302328	-0.310933	-0.308872	-0.299548		Left CCA Beta Index	r	-0.291663	-0.291663	-0.291663	-0.291663	-0.291663	-0.323289	-0.323289	-0.323289	-0.323289	-0.323289		Left CCA Beta Index	r	-0.276006	-0.276006	-0.276006	-0.276054	-0.275932	-0.359657	-0.359666	-0.359671
		p	0.3435	0.2885	0.2755	0.269	0.27	0.2105	0.213	0.2325	0.238	0.2535			p	0.0794861	0.0919094	0.103899	0.107627	0.135248	0.0435516	0.0436279	0.0390975	0.0401483	0.0451742			p	0.0589266	0.0589266	0.0589266	0.0589266	0.0589266	0.0332395	0.0332395	0.0332395	0.0332395	0.0332395			p	0.069923	0.069923	0.069923	0.0698872	0.0699787	0.0199023	0.0198997	0.0198981
	z-Left CCA Beta Index (SD)	r	-0.011	0.045	0.053	0.074	0.083	0.058	0.06	0.052	0.047	0.039		z-Left CCA Beta Index (SD)	r	-0.402598	-0.346569	-0.300522	-0.237115	-0.208677	-0.386845	-0.375657	-0.380334	-0.389685	-0.394828		z-Left CCA Beta Index (SD)	r	-0.348226	-0.348226	-0.348226	-0.348226	-0.348226	-0.431198	-0.431198	-0.431198	-0.431198	-0.431198		z-Left CCA Beta Index (SD)	r	-0.402201	-0.402201	-0.402201	-0.402238	-0.402037	-0.407987	-0.407994	-0.407994
		p	0.477	0.4075	0.3895	0.348	0.3315	0.374	0.371	0.387	0.397	0.4145			p	0.0137021	0.0303141	0.053303	0.103541	0.134224	0.0130755	0.0156051	0.014503	0.0124903	0.0114851			p	0.0296627	0.0296627	0.0296627	0.0296627	0.0296627	0.00611652	0.00611652	0.00611652	0.00611652	0.00611652			p	0.0137856	0.0137856	0.0137856	0.0137779	0.0138203	0.00921334	0.00921227	0.00921226
	Right CCA EM (mmHg)	r	-0.064	-0.065	-0.06	-0.063	-0.073	0.199	0.206	0.19	0.181	0.169		Right CCA EM (mmHg)	r	-0.466056	-0.507259	-0.525806	-0.554569	-0.549195	-0.316709	-0.304197	-0.313854	-0.314102	-0.293735		Right CCA EM (mmHg)	r	-0.49447	-0.49447	-0.49447	-0.49447	-0.49447	-0.360318	-0.360318	-0.360318	-0.360318	-0.360318		Right CCA EM (mmHg)	r	-0.460078	-0.460078	-0.460078	-0.460067	-0.460242	-0.380946	-0.380946	-0.380958
		p	0.368	0.3665	0.377	0.3705	0.3505	0.134	0.125	0.145	0.1565	0.174			p	0.00471887	0.00211108	0.00142175	0.000735769	0.000835855	0.036267	0.0426112	0.0376458	0.0375241	0.0485432			p	0.00273836	0.00273836	0.00273836	0.00273836	0.00273836	0.0197076	0.0197076	0.0197076	0.0197076	0.0197076			p	0.00526178	0.00526178	0.00526178	0.00526285	0.00524617	0.0143637	0.0143637	0.0143609
	z-Right CCA EM (SD)	r	-0.154	-0.137	-0.131	-0.124	-0.13	0.14	0.151	0.136	0.125	0.112		z-Right CCA EM (SD)	r	-0.627664	-0.638638	-0.631493	-0.612449	-0.606382	-0.442173	-0.419046	-0.426193	-0.433346	-0.423377		z-Right CCA EM (SD)	r	-0.61782	-0.61782	-0.61782	-0.61782	-0.61782	-0.508432	-0.508432	-0.508432	-0.508432	-0.508432		z-Right CCA EM (SD)	r	-0.61337	-0.61337	-0.61337	-0.613341	-0.613467	-0.477434	-0.477431	-0.477443
		p	0.209	0.2355	0.2445	0.2575	0.2465	0.218	0.201	0.2255	0.2435	0.267			p	0.000102483	7.29645e-05	9.11588e-05	0.000160769	0.000191177	0.00499049	0.00760545	0.00669691	0.00588068	0.00704337			p	0.000137505	0.000137505	0.000137505	0.000137505	0.000137505	0.00125932	0.00125932	0.00125932	0.00125932	0.00125932			p	0.00015655	0.00015655	0.00015655	0.000156681	0.000156112	0.00247982	0.00247998	0.00247935
	Right CCA Beta Index	r	-0.116	-0.118	-0.123	-0.132	-0.141	0.179	0.191	0.18	0.173	0.162		Right CCA Beta Index	r	-0.457291	-0.503717	-0.528653	-0.569663	-0.562323	-0.247413	-0.227998	-0.234158	-0.234877	-0.215797		Right CCA Beta Index	r	-0.461377	-0.461377	-0.461377	-0.461377	-0.461377	-0.357237	-0.357237	-0.357237	-0.357237	-0.357237		Right CCA Beta Index	r	-0.461188	-0.461188	-0.461188	-0.461179	-0.461367	-0.321095	-0.321094	-0.321111
		p	0.27	0.268	0.258	0.244	0.229	0.1595	0.143	0.1585	0.167	0.184			p	0.00553226	0.00227105	0.00133539	0.00050828	0.000609768	0.0825429	0.100954	0.0948292	0.0941312	0.113883			p	0.00513952	0.00513952	0.00513952	0.00513952	0.00513952	0.0206282	0.0206282	0.0206282	0.0206282	0.0206282			p	0.00515715	0.00515715	0.00515715	0.00515804	0.00514047	0.0342262	0.0342268	0.0342191
	z-Right CCA Beta Index (SD)	r	-0.227	-0.213	-0.221	-0.222	-0.229	0.12	0.137	0.127	0.119	0.107		z-Right CCA Beta Index (SD)	r	-0.640255	-0.661558	-0.663553	-0.663019	-0.655297	-0.366966	-0.334976	-0.337828	-0.344825	-0.335794		z-Right CCA Beta Index (SD)	r	-0.613576	-0.613576	-0.613576	-0.613576	-0.613576	-0.523254	-0.523254	-0.523254	-0.523254	-0.523254		z-Right CCA Beta Index (SD)	r	-0.632915	-0.632915	-0.632915	-0.632885	-0.633022	-0.408483	-0.408479	-0.408497
		p	0.1135	0.1295	0.12	0.119	0.1115	0.2535	0.224	0.2415	0.2545	0.2765			p	6.93241e-05	3.43437e-05	3.20668e-05	3.2663e-05	4.24559e-05	0.0178341	0.0283536	0.0272524	0.0246936	0.0280344			p	0.000155621	0.000155621	0.000155621	0.000155621	0.000155621	0.000890201	0.000890201	0.000890201	0.000890201	0.000890201			p	8.72457e-05	8.72457e-05	8.72457e-05	8.73268e-05	8.69578e-05	0.00913555	0.00913623	0.00913335
	Left CFA EM (mmHg)	r	0.132	0.143	0.128	0.102	0.085	0.352	0.355	0.365	0.366	0.374		Left CFA EM (mmHg)	r	0.00323215	0.0104989	-0.000111565	-0.0014253	-0.0227172	0.0227883	0.0310209	0.0267558	0.0236065	0.026916		Left CFA EM (mmHg)	r	-0.150628	-0.150628	-0.150628	-0.150628	-0.150628	0.106401	0.106401	0.106401	0.106401	0.106401		Left CFA EM (mmHg)	r	0.0264741	0.0264741	0.0264741	0.0265231	0.0264422	-0.00680477	-0.00680363	-0.006793
		p	0.2435	0.226	0.251	0.2965	0.3275	0.022	0.0215	0.0185	0.018	0.016			p	0.493238	0.478044	0.499767	0.497018	0.452576	0.449914	0.431966	0.44125	0.448126	0.440901			p	0.213448	0.213448	0.213448	0.213448	0.213448	0.277818	0.277818	0.277818	0.277818	0.277818			p	0.444778	0.444778	0.444778	0.444676	0.444844	0.48501	0.485012	0.485036
	z-Left CFA EM (SD)	r	0.134	0.147	0.133	0.111	0.096	0.345	0.347	0.357	0.358	0.366		z-Left CFA EM (SD)	r	0.00420325	0.0152008	0.00759327	0.0131998	-0.00562523	0.0223035	0.0299769	0.0257686	0.0210174	0.0229772		z-Left CFA EM (SD)	r	-0.133575	-0.133575	-0.133575	-0.133575	-0.133575	0.113711	0.113711	0.113711	0.113711	0.113711		z-Left CFA EM (SD)	r	0.0252828	0.0252828	0.0252828	0.02533	0.025247	-0.00580848	-0.0058073	-0.0057952
		p	0.2405	0.219	0.242	0.2805	0.3065	0.0245	0.024	0.0205	0.0205	0.018			p	0.491206	0.468228	0.484117	0.472404	0.488232	0.450975	0.434235	0.443404	0.453789	0.449501			p	0.240811	0.240811	0.240811	0.240811	0.240811	0.26432	0.26432	0.26432	0.26432	0.26432			p	0.447248	0.447248	0.447248	0.44715	0.447323	0.487204	0.487206	0.487233
	Left CFA Beta Index	r	0.118	0.129	0.106	0.076	0.06	0.374	0.38	0.393	0.396	0.405		Left CFA Beta Index	r	0.0318403	0.0388834	0.0276963	0.0230472	0.00131273	0.0866607	0.0982105	0.0966024	0.0924436	0.0933912		Left CFA Beta Index	r	-0.0989302	-0.0989302	-0.0989302	-0.0989302	-0.0989302	0.146984	0.146984	0.146984	0.146984	0.146984		Left CFA Beta Index	r	0.0490356	0.0490356	0.0490356	0.0490804	0.0489998	0.0662135	0.0662155	0.0662263
		p	0.267	0.249	0.2895	0.3445	0.377	0.016	0.0145	0.012	0.0115	0.0095			p	0.433674	0.419176	0.442245	0.45189	0.497253	0.315779	0.29331	0.296396	0.304441	0.3026			p	0.301491	0.301491	0.301491	0.301491	0.301491	0.207179	0.207179	0.207179	0.207179	0.207179			p	0.398465	0.398465	0.398465	0.398375	0.398538	0.357144	0.35714	0.357117
	z-Left CFA Beta Index (SD)	r	0.121	0.132	0.109	0.08	0.064	0.375	0.381	0.394	0.397	0.407		z-Left CFA Beta Index (SD)	r	0.0365644	0.0433321	0.0321257	0.0289329	0.00815635	0.0963567	0.107941	0.106501	0.101905	0.102541		z-Left CFA Beta Index (SD)	r	-0.0913113	-0.0913113	-0.0913113	-0.0913113	-0.0913113	0.158175	0.158175	0.158175	0.158175	0.158175		z-Left CFA Beta Index (SD)	r	0.0528218	0.0528218	0.0528218	0.0528655	0.0527792	0.0752444	0.0752462	0.0752575
		p	0.2615	0.244	0.2835	0.337	0.3675	0.0155	0.0145	0.0115	0.011	0.0095			p	0.423939	0.410071	0.433085	0.439684	0.48294	0.296869	0.274949	0.277631	0.286274	0.285071			p	0.315654	0.315654	0.315654	0.315654	0.315654	0.189656	0.189656	0.189656	0.189656	0.189656			p	0.390807	0.390807	0.390807	0.390719	0.390893	0.338643	0.338639	0.338616
	Right CFA EM (mmHg)	r	-0.071	-0.089	-0.087	-0.114	-0.134	0.254	0.261	0.261	0.26	0.257		Right CFA EM (mmHg)	r	-0.264267	-0.306855	-0.333384	-0.349973	-0.347828	-0.160774	-0.145994	-0.148706	-0.139961	-0.128243		Right CFA EM (mmHg)	r	-0.378382	-0.378382	-0.378382	-0.378382	-0.378382	-0.111668	-0.111668	-0.111668	-0.111668	-0.111668		Right CFA EM (mmHg)	r	-0.24648	-0.24648	-0.24648	-0.246459	-0.246489	-0.225745	-0.225741	-0.225749
		p	0.355	0.32	0.324	0.274	0.24	0.077	0.071	0.0715	0.0725	0.074			p	0.079096	0.0495367	0.0359042	0.0289877	0.0298181	0.185715	0.208771	0.204425	0.218625	0.238468			p	0.0196139	0.0196139	0.0196139	0.0196139	0.0196139	0.268061	0.268061	0.268061	0.268061	0.268061			p	0.0945865	0.0945865	0.0945865	0.0946065	0.0945782	0.103261	0.103265	0.103257
	z-Right CFA EM (SD)	r	-0.054	-0.071	-0.069	-0.094	-0.113	0.262	0.269	0.269	0.268	0.266		z-Right CFA EM (SD)	r	-0.251764	-0.296397	-0.324841	-0.341418	-0.335289	-0.144962	-0.131167	-0.133781	-0.125528	-0.113143		z-Right CFA EM (SD)	r	-0.355591	-0.355591	-0.355591	-0.355591	-0.355591	-0.0869801	-0.0869801	-0.0869801	-0.0869801	-0.0869801		z-Right CFA EM (SD)	r	-0.240222	-0.240222	-0.240222	-0.240207	-0.240255	-0.221154	-0.221151	-0.221157
		p	0.3885	0.355	0.3585	0.31	0.277	0.0705	0.065	0.0655	0.066	0.0675			p	0.0897799	0.0558692	0.0399317	0.0324105	0.0350504	0.210438	0.23343	0.228974	0.243195	0.265357			p	0.0268994	0.0268994	0.0268994	0.0268994	0.0268994	0.315148	0.315148	0.315148	0.315148	0.315148			p	0.100508	0.100508	0.100508	0.100523	0.100476	0.108075	0.108078	0.108072
	Right CFA Beta Index	r	-0.105	-0.105	-0.105	-0.105	-0.105	-0.105	-0.105	-0.105	-0.105	-0.105		Right CFA Beta Index	r	-0.105	-0.105	-0.105	-0.105	-0.105	-0.105	-0.105	-0.105	-0.105	-0.105		Right CFA Beta Index	r	-0.105	-0.105	-0.105	-0.105	-0.105	-0.105	-0.105	-0.105	-0.105	-0.105		Right CFA Beta Index	r	-0.105	-0.105	-0.105	-0.105	-0.105	-0.105	-0.105	-0.105
		p	0.581	0.581	0.581	0.581	0.581	0.581	0.581	0.581	0.581	0.581			p	0.581	0.581	0.581	0.581	0.581	0.581	0.581	0.581	0.581	0.581			p	0.581	0.581	0.581	0.581	0.581	0.581	0.581	0.581	0.581	0.581			p	0.581	0.581	0.581	0.581	0.581	0.581	0.581	0.581
	z-Right CFA Beta Index (SD)	r	-0.077	-0.098	-0.102	-0.133	-0.151	0.278	0.288	0.291	0.292	0.292		z-Right CFA Beta Index (SD)	r	-0.221269	-0.273399	-0.309299	-0.338081	-0.33066	-0.0685624	-0.0513604	-0.0518036	-0.0423081	-0.030327		z-Right CFA Beta Index (SD)	r	-0.316515	-0.316515	-0.316515	-0.316515	-0.316515	-0.0441191	-0.0441191	-0.0441191	-0.0441191	-0.0441191		z-Right CFA Beta Index (SD)	r	-0.212602	-0.212602	-0.212602	-0.212589	-0.21263	-0.155548	-0.155544	-0.155553
		p	0.3425	0.303	0.2955	0.242	0.212	0.0585	0.052	0.05	0.0495	0.0495			p	0.119981	0.0718898	0.0481377	0.033828	0.0371527	0.352299	0.388261	0.387322	0.40758	0.433474			p	0.0441823	0.0441823	0.0441823	0.0441823	0.0441823	0.403696	0.403696	0.403696	0.403696	0.403696			p	0.129672	0.129672	0.129672	0.129687	0.129639	0.193689	0.193695	0.193682
	Left BA EM (mmHg)	r	0.021	0.04	0.064	0.091	0.1	-0.03	-0.04	-0.054	-0.067	-0.077		Left BA EM (mmHg)	r	-0.31168	-0.313718	-0.305491	-0.242541	-0.201224	-0.277813	-0.293109	-0.307439	-0.31582	-0.312815		Left BA EM (mmHg)	r	-0.102355	-0.102355	-0.102355	-0.102355	-0.102355	-0.209688	-0.209688	-0.209688	-0.209688	-0.209688		Left BA EM (mmHg)	r	-0.305655	-0.305655	-0.305655	-0.305692	-0.305776	-0.272682	-0.272693	-0.272699
		p	0.4595	0.4255	0.3805	0.3335	0.318	0.4425	0.424	0.398	0.375	0.3565			p	0.0646727	0.063364	0.0687689	0.121371	0.167392	0.0893776	0.0775179	0.0674604	0.0620333	0.0639415			p	0.31318	0.31318	0.31318	0.31318	0.31318	0.157207	0.157207	0.157207	0.157207	0.157207			p	0.068658	0.068658	0.068658	0.0686329	0.0685764	0.0936238	0.0936147	0.0936098
	z-Left BA EM (SD)	r	0.026	0.046	0.071	0.099	0.109	-0.031	-0.041	-0.055	-0.068	-0.079		z-Left BA EM (SD)	r	-0.31335	-0.311621	-0.300225	-0.232173	-0.190172	-0.285762	-0.301536	-0.315737	-0.324966	-0.32344		z-Left BA EM (SD)	r	-0.0958123	-0.0958123	-0.0958123	-0.0958123	-0.0958123	-0.207687	-0.207687	-0.207687	-0.207687	-0.207687		z-Left BA EM (SD)	r	-0.30677	-0.30677	-0.30677	-0.306808	-0.30689	-0.27667	-0.276681	-0.276686
		p	0.4515	0.413	0.3675	0.3185	0.302	0.442	0.4225	0.3965	0.3725	0.354			p	0.0635988	0.0647113	0.0723983	0.132044	0.181272	0.0830669	0.0714825	0.0620854	0.0564822	0.0573816			p	0.324344	0.324344	0.324344	0.324344	0.324344	0.159579	0.159579	0.159579	0.159579	0.159579			p	0.0679073	0.0679073	0.0679073	0.0678822	0.0678272	0.0903117	0.090303	0.0902989
	Left BA Beta Index	r	0.012	0.03	0.053	0.08	0.09	-0.039	-0.048	-0.061	-0.074	-0.083		Left BA Beta Index	r	-0.288992	-0.29421	-0.288632	-0.226836	-0.183998	-0.252602	-0.267813	-0.281535	-0.291075	-0.287978		Left BA Beta Index	r	-0.0573783	-0.0573783	-0.0573783	-0.0573783	-0.0573783	-0.184782	-0.184782	-0.184782	-0.184782	-0.184782		Left BA Beta Index	r	-0.285762	-0.285762	-0.285762	-0.285803	-0.285904	-0.245867	-0.245878	-0.245884
		p	0.477	0.443	0.4	0.3525	0.3335	0.427	0.4095	0.3865	0.3635	0.346			p	0.0805938	0.0767094	0.080867	0.137768	0.18931	0.111569	0.0977797	0.0863823	0.079027	0.0813644			p	0.392647	0.392647	0.392647	0.392647	0.392647	0.188279	0.188279	0.188279	0.188279	0.188279			p	0.0830669	0.0830669	0.0830669	0.0830352	0.0829571	0.11807	0.118059	0.118053
	z-Left BA Beta Index (SD)	r	0.021	0.041	0.064	0.091	0.102	-0.034	-0.044	-0.057	-0.07	-0.08		z-Left BA Beta Index (SD)	r	-0.286337	-0.289117	-0.281534	-0.217147	-0.174535	-0.256847	-0.272283	-0.285955	-0.295929	-0.293831		z-Left BA Beta Index (SD)	r	-0.0500309	-0.0500309	-0.0500309	-0.0500309	-0.0500309	-0.180938	-0.180938	-0.180938	-0.180938	-0.180938		z-Left BA Beta Index (SD)	r	-0.282682	-0.282682	-0.282682	-0.282724	-0.282826	-0.248372	-0.248383	-0.248389
		p	0.46	0.4235	0.381	0.3325	0.3145	0.4355	0.4175	0.394	0.3705	0.3525			p	0.0826228	0.0804992	0.0863834	0.148554	0.20202	0.107597	0.0939601	0.0829172	0.0754589	0.076987			p	0.406136	0.406136	0.406136	0.406136	0.406136	0.193369	0.193369	0.193369	0.193369	0.193369			p	0.0854736	0.0854736	0.0854736	0.0854407	0.08536	0.115624	0.115613	0.115607
	Regional arterial stiffness (Pulse Wave Velocity)													Regional arterial stiffness (Pulse Wave Velocity)													Regional arterial stiffness (Pulse Wave Velocity)													Regional arterial stiffness (Pulse Wave Velocity)
	cfPWV (m/s)	r	0.299	0.306	0.187	0.322	0.32	0.226	0.221	0.216	0.222	0.214		cfPWV (m/s)	r	0.0653964	0.0398843	0.0371217	0.0251931	0.0387904	-0.0236627	-0.0406923	-0.0354468	-0.0163636	-0.00115992		cfPWV (m/s)	r	-0.0788462	-0.0788462	-0.0788462	-0.0788462	-0.0788462	0.0850135	0.0850135	0.0850135	0.0850135	0.0850135		cfPWV (m/s)	r	0.100018	0.100018	0.100018	0.100005	0.0999725	-0.0827713	-0.0827676	-0.0827783
		p	0.051	0.047	0.1565	0.0385	0.0395	0.099	0.104	0.1095	0.1035	0.112			p	0.363348	0.415654	0.421421	0.446493	0.417935	0.447163	0.409631	0.421124	0.463408	0.497403			p	0.336653	0.336653	0.336653	0.336653	0.336653	0.316313	0.316313	0.316313	0.316313	0.316313			p	0.296208	0.296208	0.296208	0.296233	0.296293	0.320829	0.320836	0.320815
	z-cfPWV (SD)	r	0.16	0.172	0.092	0.194	0.195	0.101	0.099	0.092	0.097	0.086		z-cfPWV (SD)	r	-0.112078	-0.126106	-0.112181	-0.0891877	-0.0686538	-0.175344	-0.180792	-0.172593	-0.158341	-0.157055		z-cfPWV (SD)	r	-0.182993	-0.182993	-0.182993	-0.182993	-0.182993	-0.0863356	-0.0863356	-0.0863356	-0.0863356	-0.0863356		z-cfPWV (SD)	r	-0.0810539	-0.0810539	-0.0810539	-0.0810423	-0.0810272	-0.227184	-0.227174	-0.22718
		p	0.195	0.177	0.311	0.1475	0.1465	0.284	0.2895	0.302	0.293	0.3135			p	0.274162	0.249526	0.273976	0.316637	0.356819	0.160626	0.153102	0.164509	0.185553	0.187526			p	0.162227	0.162227	0.162227	0.162227	0.162227	0.313662	0.313662	0.313662	0.313662	0.313662			p	0.332341	0.332341	0.332341	0.332364	0.332393	0.0981577	0.0981678	0.098161
	crPWV (m/s)	r	-0.227	-0.243	-0.322	-0.229	-0.225	-0.092	-0.092	-0.089	-0.081	-0.077		crPWV (m/s)	r	0.101323	0.0771099	0.0722929	0.0919337	0.0814783	0.0653788	0.060939	0.0674168	0.0782338	0.0851629		crPWV (m/s)	r	0.0255321	0.0255321	0.0255321	0.0255321	0.0255321	0.174249	0.174249	0.174249	0.174249	0.174249		crPWV (m/s)	r	0.0439316	0.0439316	0.0439316	0.0439335	0.0439108	0.0699677	0.0699778	0.0699595
		p	0.137	0.1215	0.0585	0.135	0.1395	0.321	0.32	0.326	0.34	0.349			p	0.314931	0.357049	0.365645	0.331033	0.349312	0.370499	0.379025	0.366604	0.34616	0.333279			p	0.451788	0.451788	0.451788	0.451788	0.451788	0.187589	0.187589	0.187589	0.187589	0.187589			p	0.417414	0.417414	0.417414	0.417411	0.417453	0.361749	0.361729	0.361764
	z-crPWV (SD)	r	-0.335	-0.351	-0.404	-0.346	-0.346	-0.201	-0.198	-0.194	-0.186	-0.181		z-crPWV (SD)	r	0.0274751	0.0146889	0.0193675	0.0464916	0.0332147	0.0242983	0.0273664	0.0368777	0.0434691	0.0408783		z-crPWV (SD)	r	-0.022762	-0.022762	-0.022762	-0.022762	-0.022762	0.108461	0.108461	0.108461	0.108461	0.108461		z-crPWV (SD)	r	-0.0215757	-0.0215757	-0.0215757	-0.0215627	-0.0215729	0.0486776	0.0486896	0.048671
		p	0.0505	0.0425	0.0225	0.0455	0.0455	0.1525	0.156	0.1615	0.172	0.1785			p	0.448138	0.472221	0.463394	0.412672	0.43738	0.45116	0.445028	0.426103	0.413078	0.418188			p	0.456999	0.456999	0.456999	0.456999	0.456999	0.291372	0.291372	0.291372	0.291372	0.291372			p	0.459233	0.459233	0.459233	0.459257	0.459238	0.402849	0.402825	0.402862
	Arterial stiffness central-peripheral gradient (cfPWV/crPWV)													Arterial stiffness central-peripheral gradient (cfPWV/crPWV)													Arterial stiffness central-peripheral gradient (cfPWV/crPWV)													Arterial stiffness central-peripheral gradient (cfPWV/crPWV)
	PWV ratio	r	0.35	0.379	0.316	0.414	0.425	0.227	0.218	0.212	0.212	0.207		PWV ratio	r	-0.0554533	-0.0561724	-0.047698	-0.038559	-0.0179995	-0.00117823	-0.0165922	-0.0174868	-0.01135	-0.00550535		PWV ratio	r	-0.108117	-0.108117	-0.108117	-0.108117	-0.108117	-0.0239795	-0.0239795	-0.0239795	-0.0239795	-0.0239795		PWV ratio	r	0.0413046	0.0413046	0.0413046	0.0412925	0.041359	-0.0098391	-0.00984262	-0.00984262
		p	0.047	0.034	0.0665	0.022	0.019	0.1275	0.1375	0.144	0.1435	0.1505			p	0.398451	0.397161	0.412421	0.429015	0.466736	0.497673	0.467267	0.465506	0.477596	0.489129			p	0.307529	0.307529	0.307529	0.307529	0.307529	0.452748	0.452748	0.452748	0.452748	0.452748			p	0.424016	0.424016	0.424016	0.424038	0.423917	0.480576	0.480569	0.480569
	z-PWV Ratio (SD)	r	0.287	0.311	0.279	0.337	0.344	0.181	0.173	0.166	0.166	0.16		z-PWV Ratio (SD)	r	-0.134571	-0.135779	-0.126168	-0.121626	-0.105268	-0.0380931	-0.0472504	-0.0486139	-0.0445073	-0.0442094		z-PWV Ratio (SD)	r	-0.181779	-0.181779	-0.181779	-0.181779	-0.181779	-0.107059	-0.107059	-0.107059	-0.107059	-0.107059		z-PWV Ratio (SD)	r	-0.0317611	-0.0317611	-0.0317611	-0.03176	-0.0316938	-0.0438911	-0.0438934	-0.0438934
		p	0.0865	0.0695	0.093	0.0535	0.05	0.1835	0.1935	0.2035	0.2035	0.213			p	0.265353	0.263495	0.278449	0.285648	0.312229	0.425188	0.40748	0.404857	0.412767	0.413342			p	0.197632	0.197632	0.197632	0.197632	0.197632	0.297535	0.297535	0.297535	0.297535	0.297535			p	0.441437	0.441437	0.441437	0.441439	0.44156	0.413957	0.413953	0.413953
[truncated: 2 more columns]

## Sheet: Table_S25_S28
	Table S25. Partial correlations between cardiovascular properties (variables in their units and z-scores) and Accelerometry-derived (hip and wrist) Energy Expenditure Level: adjusted by age, sex, body mass index, and cardiovascular risk factors													Table S26. Partial correlations between cardiovascular properties (variables in their units and z-scores) and Accelerometry-derived (hip and wrist) Daily time in MVPA: adjusted by age, sex, body mass index, and cardiovascular risk factors.													Table S27. Partial correlations between cardiovascular properties (variables in their units and z-scores) and Accelerometry-derived (hip and wrist) Steps per minute: adjusted by age, sex, body mass index, and cardiovascular risk factors.													Table S28. Partial correlations between cardiovascular properties (variables in their units and z-scores) and Accelerometry-derived (hip and wrist) Vector Magnitude Counts per Minute: adjusted by age, sex, body mass index, and cardiovascular risk factors.
			Energy Expenditure (kcals/day)													Daily time in MVPA (%)													Steps (per minute)													Vector Magnitude Counts per Minute
	Variable		Hip (1 s)	Hip (5 s)	Hip (10 s)	Hip (30 s)	Hip (60 s)	Wrist (1 s)	Wrist (5 s)	Wrist (10 s)	Wrist (30 s)	Wrist (60 s)				Hip (1 s)	Hip (5 s)	Hip (10 s)	Hip (30 s)	Hip (60 s)	Wrist (1 s)	Wrist (5 s)	Wrist (10 s)	Wrist (30 s)	Wrist (60 s)				Hip (1 s)	Hip (5 s)	Hip (10 s)	Hip (30 s)	Hip (60 s)	Wrist (1 s)	Wrist (5 s)	Wrist (10 s)	Wrist (30 s)	Wrist (60 s)				Hip (1 s)	Hip (5 s)	Hip (10 s)	Hip (30 s)	Hip (60 s)	Wrist (1 s)	Wrist (5 s)	Wrist (10 s)
	Central (aortic) and peripheral (brachial) blood pressure													Central (aortic) and peripheral (brachial) blood pressure													Central (aortic) and peripheral (brachial) blood pressure													Central (aortic) and peripheral (brachial) blood pressure
	aoSBP (mmHg)	r	-0.037	-0.04	-0.035	0.009	0.014	-0.018	-0.034	-0.049	-0.057	-0.069		aoSBP (mmHg)	r	-0.092	-0.112	-0.112	-0.099	-0.106	-0.081	-0.092	-0.097	-0.105	-0.108		aoSBP (mmHg)	r	-0.1	-0.1	-0.1	-0.1	-0.1	0.079	0.079	0.079	0.079	0.079		aoSBP (mmHg)	r	-0.073	-0.073	-0.073	-0.073	-0.073	-0.101	-0.101	-0.101
		p	0.4285	0.424	0.433	0.4835	0.4725	0.4655	0.4345	0.406	0.391	0.369			p	0.3265	0.2925	0.293	0.315	0.3025	0.347	0.327	0.319	0.305	0.3005			p	0.3135	0.3135	0.3135	0.3135	0.3135	0.3515	0.3515	0.3515	0.3515	0.3515			p	0.361	0.361	0.3605	0.361	0.3615	0.3125	0.3125	0.3125
	z-aoSBP (SD)	r	-0.015	-0.013	-0.012	0.039	0.046	-0.014	-0.032	-0.047	-0.056	-0.067		z-aoSBP (SD)	r	-0.077	-0.093	-0.092	-0.073	-0.077	-0.081	-0.094	-0.099	-0.109	-0.112		z-aoSBP (SD)	r	-0.068	-0.068	-0.068	-0.068	-0.068	0.097	0.097	0.097	0.097	0.097		z-aoSBP (SD)	r	-0.063	-0.063	-0.063	-0.063	-0.063	-0.104	-0.104	-0.104
		p	0.4705	0.474	0.4775	0.426	0.411	0.472	0.4385	0.4105	0.3935	0.372			p	0.3545	0.3255	0.3285	0.362	0.3545	0.3475	0.324	0.315	0.298	0.293			p	0.371	0.371	0.371	0.371	0.371	0.319	0.319	0.319	0.319	0.319			p	0.3795	0.3795	0.379	0.3795	0.38	0.307	0.307	0.3075
	aoDBP (mmHg)	r	-0.158	-0.157	-0.146	-0.115	-0.112	-0.217	-0.229	-0.248	-0.253	-0.263		aoDBP (mmHg)	r	-0.12	-0.117	-0.114	-0.105	-0.113	-0.194	-0.198	-0.208	-0.211	-0.21		aoDBP (mmHg)	r	-0.25	-0.25	-0.25	-0.25	-0.25	-0.139	-0.139	-0.139	-0.139	-0.139		aoDBP (mmHg)	r	-0.125	-0.125	-0.125	-0.125	-0.125	-0.271	-0.271	-0.271
		p	0.22	0.2225	0.238	0.2885	0.2925	0.143	0.13	0.1115	0.106	0.097			p	0.2795	0.2845	0.2895	0.304	0.2915	0.1715	0.1665	0.1535	0.1505	0.152			p	0.109	0.109	0.109	0.109	0.109	0.249	0.249	0.249	0.249	0.249			p	0.271	0.271	0.271	0.2715	0.2715	0.0905	0.0905	0.0905
	z-aoDBP (SD)	r	-0.139	-0.129	-0.127	-0.077	-0.07	-0.227	-0.241	-0.26	-0.266	-0.276		z-aoDBP (SD)	r	-0.112	-0.103	-0.097	-0.078	-0.081	-0.21	-0.217	-0.228	-0.233	-0.232		z-aoDBP (SD)	r	-0.208	-0.208	-0.208	-0.208	-0.208	-0.12	-0.12	-0.12	-0.12	-0.12		z-aoDBP (SD)	r	-0.122	-0.122	-0.122	-0.122	-0.122	-0.286	-0.286	-0.286
		p	0.249	0.265	0.2675	0.3545	0.367	0.132	0.1175	0.1	0.0945	0.086			p	0.293	0.308	0.3195	0.353	0.348	0.1515	0.1435	0.1315	0.1265	0.1275			p	0.1535	0.1535	0.1535	0.1535	0.1535	0.279	0.279	0.279	0.279	0.279			p	0.2765	0.2765	0.2765	0.2765	0.2765	0.078	0.078	0.078
	baSBP (mmHg)	r	0.042	0.064	0.058	0.133	0.144	-0.052	-0.068	-0.082	-0.09	-0.102		baSBP (mmHg)	r	-0.229	-0.208	-0.184	-0.139	-0.12	-0.197	-0.213	-0.221	-0.225	-0.228		baSBP (mmHg)	r	-0.143	-0.143	-0.143	-0.143	-0.143	-0.025	-0.025	-0.025	-0.025	-0.025		baSBP (mmHg)	r	-0.224	-0.224	-0.224	-0.224	-0.224	-0.186	-0.186	-0.186
		p	0.4185	0.3785	0.389	0.259	0.242	0.4	0.3715	0.3445	0.331	0.311			p	0.13	0.154	0.184	0.2495	0.2805	0.1675	0.1485	0.139	0.1345	0.1315			p	0.2425	0.2425	0.2425	0.2425	0.2425	0.4525	0.4525	0.4525	0.4525	0.4525			p	0.136	0.136	0.136	0.136	0.1355	0.1815	0.1815	0.1815
	z-baSBP (SD)	r	0.052	0.076	0.069	0.147	0.16	-0.053	-0.07	-0.084	-0.093	-0.104		z-baSBP (SD)	r	-0.221	-0.198	-0.173	-0.124	-0.102	-0.199	-0.216	-0.224	-0.229	-0.232		z-baSBP (SD)	r	-0.125	-0.125	-0.125	-0.125	-0.125	-0.015	-0.015	-0.015	-0.015	-0.015		z-baSBP (SD)	r	-0.219	-0.219	-0.219	-0.219	-0.219	-0.191	-0.191	-0.191
		p	0.401	0.3565	0.369	0.236	0.2175	0.398	0.3675	0.341	0.3265	0.306			p	0.139	0.166	0.1985	0.2735	0.31	0.165	0.145	0.1355	0.1295	0.1265			p	0.2715	0.2715	0.2715	0.2715	0.2715	0.4705	0.4705	0.4705	0.4705	0.4705			p	0.1415	0.1415	0.1415	0.1415	0.1415	0.175	0.175	0.175
	baDBP (mmHg)	r	-0.189	-0.17	-0.174	-0.136	-0.136	-0.384	-0.395	-0.41	-0.409	-0.413		baDBP (mmHg)	r	-0.1	-0.07	-0.056	-0.03	-0.033	-0.359	-0.366	-0.373	-0.359	-0.353		baDBP (mmHg)	r	-0.271	-0.271	-0.271	-0.271	-0.271	-0.292	-0.292	-0.292	-0.292	-0.292		baDBP (mmHg)	r	-0.132	-0.132	-0.132	-0.132	-0.132	-0.419	-0.419	-0.419
		p	0.177	0.203	0.1975	0.254	0.254	0.0265	0.023	0.0185	0.019	0.018			p	0.313	0.3665	0.3935	0.4415	0.437	0.0355	0.033	0.0305	0.0355	0.0385			p	0.09	0.09	0.09	0.09	0.09	0.074	0.074	0.074	0.074	0.074			p	0.26	0.26	0.26	0.26	0.26	0.0165	0.0165	0.0165
	z-baDBP (mmHg)	r	-0.177	-0.148	-0.163	-0.1	-0.095	-0.405	-0.418	-0.434	-0.434	-0.439		z-baDBP (mmHg)	r	-0.096	-0.059	-0.04	-0.002	0.001	-0.385	-0.395	-0.402	-0.391	-0.385		z-baDBP (mmHg)	r	-0.229	-0.229	-0.229	-0.229	-0.229	-0.279	-0.279	-0.279	-0.279	-0.279		z-baDBP (mmHg)	r	-0.135	-0.135	-0.135	-0.135	-0.135	-0.446	-0.446	-0.446
		p	0.193	0.2355	0.213	0.313	0.323	0.02	0.0165	0.0135	0.0135	0.0125			p	0.3205	0.388	0.423	0.496	0.498	0.026	0.023	0.021	0.024	0.026			p	0.1305	0.1305	0.1305	0.1305	0.1305	0.0835	0.0835	0.0835	0.0835	0.0835			p	0.2555	0.2555	0.2555	0.2555	0.2555	0.011	0.011	0.011
	Arterial structural (diameters, wall thicness) parameters													Arterial structural (diameters, wall thicness) parameters													Arterial structural (diameters, wall thicness) parameters													Arterial structural (diameters, wall thicness) parameters
	Left CCA DD (mm)	r	0.458233	0.449917	0.410719	0.37375	0.341435	0.324678	0.323108	0.31622	0.320092	0.317208		Left CCA DD (mm)	r	0.33394	0.345083	0.349637	0.284388	0.222027	0.0175202	0.0123641	0.00350466	0.017558	0.0261528		Left CCA DD (mm)	r	0.170507	0.170507	0.170507	0.170507	0.170507	0.0615783	0.0615783	0.0615783	0.0615783	0.0615783		Left CCA DD (mm)	r	0.315626	0.315626	0.315674	0.315708	0.315036	-0.0186008	-0.0185969	-0.0186013
		p	0.0210818	0.0232707	0.0360204	0.0522629	0.0703316	0.0812534	0.0823334	0.0871875	0.0844355	0.0864795			p	0.0750812	0.0680982	0.0653807	0.112141	0.173399	0.470779	0.47937	0.49415	0.470716	0.456424			p	0.236157	0.236157	0.236157	0.236157	0.236157	0.398242	0.398242	0.398242	0.398242	0.398242			p	0.087615	0.087615	0.0875802	0.0875559	0.0880408	0.46898	0.468986	0.468979
	z-Left CCA DD (SD)	r	0.486095	0.482225	0.442231	0.408121	0.37735	0.344014	0.340149	0.332217	0.334232	0.330791		z-Left CCA DD (SD)	r	0.310755	0.326638	0.333676	0.273577	0.211629	0.013548	0.00566613	-0.0053959	0.0063317	0.0158842		z-Left CCA DD (SD)	r	0.158609	0.158609	0.158609	0.158609	0.158609	0.0725245	0.0725245	0.0725245	0.0725245	0.0725245		z-Left CCA DD (SD)	r	0.290755	0.290755	0.290812	0.290839	0.290062	-0.0185126	-0.0185101	-0.0185101
		p	0.0148866	0.0156492	0.0254456	0.0370195	0.0504825	0.0687474	0.0711315	0.0762038	0.0748923	0.0771416			p	0.091175	0.0799193	0.0752526	0.121579	0.185207	0.477396	0.490543	0.490994	0.489432	0.473503			p	0.2521	0.2521	0.2521	0.2521	0.2521	0.380619	0.380619	0.380619	0.380619	0.380619			p	0.106813	0.106813	0.106766	0.106744	0.107385	0.469126	0.469131	0.469131
	Left CCA IMT (mm)	r	-0.107269	-0.083299	-0.0610263	-0.0370745	-0.0212741	-0.331266	-0.350858	-0.350789	-0.347262	-0.340207		Left CCA IMT (mm)	r	0.000631862	0.0252166	0.0379643	0.0780419	0.123995	-0.144467	-0.181563	-0.181497	-0.172237	-0.173242		Left CCA IMT (mm)	r	0.0960127	0.0960127	0.0960127	0.0960127	0.0960127	0.0245457	0.0245457	0.0245457	0.0245457	0.0245457		Left CCA IMT (mm)	r	-0.0253726	-0.0253726	-0.0253711	-0.0253572	-0.0252801	-0.135154	-0.135139	-0.135139
		p	0.326306	0.36349	0.399137	0.43834	0.464531	0.0768283	0.0646651	0.0647058	0.066788	0.0710949			p	0.498945	0.457979	0.436871	0.371819	0.301241	0.271701	0.22181	0.221895	0.233882	0.232564			p	0.343597	0.343597	0.343597	0.343597	0.343597	0.459093	0.459093	0.459093	0.459093	0.459093			p	0.45772	0.45772	0.457722	0.457745	0.457873	0.284974	0.284996	0.284996
	z-Left CCA IMT (SD)	r	-0.0575139	-0.0348258	-0.0118726	0.0118761	0.0281502	-0.283452	-0.30521	-0.305323	-0.302	-0.294899		z-Left CCA IMT (SD)	r	0.0403113	0.0621738	0.0727378	0.108795	0.153697	-0.113086	-0.153267	-0.154404	-0.14567	-0.146502		z-Left CCA IMT (SD)	r	0.144802	0.144802	0.144802	0.144802	0.144802	0.0788035	0.0788035	0.0788035	0.0788035	0.0788035		z-Left CCA IMT (SD)	r	0.0127986	0.0127986	0.0127965	0.0128096	0.0129025	-0.117296	-0.11728	-0.117275
		p	0.404837	0.442055	0.480189	0.480183	0.45311	0.112939	0.0953456	0.0952593	0.0978168	0.103437			p	0.433002	0.397279	0.380278	0.323988	0.258829	0.317501	0.259423	0.257855	0.270006	0.268838			p	0.271229	0.271229	0.271229	0.271229	0.271229	0.370609	0.370609	0.370609	0.370609	0.370609			p	0.478645	0.478645	0.478649	0.478627	0.478472	0.311185	0.311209	0.311216
	Right CCA DD (mm)	r	0.433612	0.429128	0.40764	0.372648	0.351098	0.350255	0.351718	0.350723	0.348426	0.339557		Right CCA DD (mm)	r	0.129976	0.141003	0.149864	0.0944768	0.0674854	-0.0625311	-0.0631293	-0.0624779	-0.0488489	-0.0401534		Right CCA DD (mm)	r	0.0987081	0.0987081	0.0987081	0.0987081	0.0987081	0.102245	0.102245	0.102245	0.102245	0.102245		Right CCA DD (mm)	r	0.124749	0.124749	0.124787	0.124789	0.124365	-0.124086	-0.124081	-0.124025
		p	0.0280656	0.0295072	0.0372069	0.0528173	0.0645251	0.0650178	0.0641646	0.064744	0.0660954	0.0715017			p	0.292475	0.276606	0.264139	0.34598	0.388706	0.3967	0.395733	0.396786	0.418976	0.433262			p	0.339428	0.339428	0.339428	0.339428	0.339428	0.333985	0.333985	0.333985	0.333985	0.333985			p	0.30013	0.30013	0.300074	0.300071	0.300696	0.301107	0.301114	0.301197
	z-Right CCA DD (SD)	r	0.471818	0.471877	0.449129	0.417211	0.397595	0.360034	0.357894	0.355976	0.352367	0.343392		z-Right CCA DD (SD)	r	0.151033	0.167136	0.17832	0.129278	0.103394	-0.0578252	-0.063284	-0.0650674	-0.0537366	-0.044961		z-Right CCA DD (SD)	r	0.125378	0.125378	0.125378	0.125378	0.125378	0.128402	0.128402	0.128402	0.128402	0.128402		z-Right CCA DD (SD)	r	0.138177	0.138177	0.138218	0.138216	0.137753	-0.122622	-0.122618	-0.122559
		p	0.0178518	0.0178386	0.0234869	0.0336114	0.0412812	0.0594659	0.0606508	0.0617271	0.0637887	0.0691273			p	0.262515	0.240621	0.225971	0.293492	0.332222	0.404331	0.395483	0.392603	0.410988	0.425352			p	0.299204	0.299204	0.299204	0.299204	0.299204	0.294771	0.294771	0.294771	0.294771	0.294771			p	0.280635	0.280635	0.280577	0.28058	0.281243	0.303268	0.303274	0.303362
	Right CCA IMT (mm)	r	0.0536029	0.0591994	0.0407684	0.0361376	0.0366613	0.0514618	0.0363204	0.0355626	0.0406915	0.0387297		Right CCA IMT (mm)	r	0.140864	0.110605	0.0863131	0.0617636	0.0732243	0.00853032	-0.014222	-0.0181624	-0.00466036	0.00246477		Right CCA IMT (mm)	r	0.193384	0.193384	0.193384	0.193384	0.193384	0.18595	0.18595	0.18595	0.18595	0.18595		Right CCA IMT (mm)	r	0.115187	0.115187	0.115191	0.115205	0.115194	-0.17418	-0.174162	-0.174164
		p	0.411206	0.402099	0.432249	0.439887	0.439022	0.414701	0.439585	0.440837	0.432375	0.435609			p	0.276802	0.321246	0.358741	0.397942	0.3795	0.485764	0.476273	0.469709	0.492221	0.495886			p	0.206991	0.206991	0.206991	0.206991	0.206991	0.216247	0.216247	0.216247	0.216247	0.216247			p	0.314342	0.314342	0.314337	0.314315	0.314333	0.231339	0.231363	0.231361
	z-Right CCA IMT (SD)	r	0.0843622	0.0916452	0.0729033	0.0695134	0.0716754	0.0768492	0.0595637	0.0586628	0.0628593	0.0611875		z-Right CCA IMT (SD)	r	0.164894	0.13541	0.111063	0.0871315	0.0989282	0.0282916	0.00263971	-0.00249143	0.00886404	0.0155666		z-Right CCA IMT (SD)	r	0.224617	0.224617	0.224617	0.224617	0.224617	0.223519	0.223519	0.223519	0.223519	0.223519		z-Right CCA IMT (SD)	r	0.139053	0.139053	0.139055	0.139069	0.139042	-0.161723	-0.161704	-0.161701
		p	0.361813	0.350389	0.380013	0.385446	0.381978	0.373716	0.401508	0.40297	0.39617	0.398875			p	0.243615	0.284606	0.320552	0.357455	0.339088	0.452875	0.495594	0.495841	0.485207	0.474032			p	0.170528	0.170528	0.170528	0.170528	0.170528	0.171743	0.171743	0.171743	0.171743	0.171743			p	0.279383	0.279383	0.27938	0.27936	0.279399	0.247878	0.247904	0.247907
	Left CFA DD (mm)	r	0.148392	0.125544	0.104213	0.0604656	0.0351	0.108557	0.117106	0.126945	0.151136	0.154594		Left CFA DD (mm)	r	0.164798	0.107932	0.075242	0.00349432	-0.023529	0.0470183	0.0594155	0.0717335	0.100831	0.106969		Left CFA DD (mm)	r	0.107708	0.107708	0.107708	0.107708	0.107708	0.0334227	0.0334227	0.0334227	0.0334227	0.0334227		Left CFA DD (mm)	r	0.225863	0.225863	0.225842	0.22593	0.225928	0.00367384	0.00368207	0.00365053
		p	0.266193	0.29896	0.330969	0.400045	0.441602	0.324349	0.311469	0.296904	0.262373	0.257595			p	0.243742	0.325298	0.376277	0.494167	0.460783	0.421976	0.401748	0.381885	0.336157	0.326762			p	0.325638	0.325638	0.325638	0.325638	0.325638	0.444375	0.444375	0.444375	0.444375	0.444375			p	0.169157	0.169157	0.16918	0.169084	0.169086	0.493868	0.493854	0.493907
	z-Left CFA DD (SD)	r	0.184253	0.162625	0.141439	0.0993622	0.0754574	0.137133	0.143876	0.153643	0.176552	0.179498		z-Left CFA DD (SD)	r	0.186026	0.129993	0.0980345	0.0296701	0.00381866	0.0561766	0.0667009	0.0769465	0.103397	0.109149		z-Left CFA DD (SD)	r	0.146387	0.146387	0.146387	0.146387	0.146387	0.0664295	0.0664295	0.0664295	0.0664295	0.0664295		z-Left CFA DD (SD)	r	0.236831	0.236831	0.236806	0.236886	0.236907	0.00662762	0.00663545	0.00660782
		p	0.21839	0.246661	0.275986	0.338419	0.375934	0.282131	0.272535	0.258904	0.228255	0.224455			p	0.216151	0.29245	0.340468	0.45059	0.493626	0.407012	0.389969	0.373561	0.332218	0.32345			p	0.269	0.269	0.269	0.269	0.269	0.390406	0.390406	0.390406	0.390406	0.390406			p	0.157367	0.157367	0.157393	0.157309	0.157286	0.488938	0.488925	0.488971
	Right CFA DD (mm)	r	0.121496	0.108879	0.0765533	0.0227421	-0.00399191	0.0259356	0.0389367	0.0632499	0.094529	0.108732		Right CFA DD (mm)	r	0.252944	0.216371	0.181171	0.0983457	0.0671049	0.0924062	0.110001	0.12803	0.165875	0.171845		Right CFA DD (mm)	r	0.163079	0.163079	0.163079	0.163079	0.163079	0.0919348	0.0919348	0.0919348	0.0919348	0.0919348		Right CFA DD (mm)	r	0.29581	0.29581	0.295821	0.295877	0.295684	0.0292608	0.0292647	0.0292377
		p	0.304936	0.32386	0.374187	0.46209	0.493337	0.456785	0.435267	0.395538	0.345899	0.324083			p	0.140967	0.179766	0.222311	0.339987	0.389319	0.349202	0.322159	0.295315	0.242302	0.234396			p	0.24605	0.24605	0.24605	0.24605	0.24605	0.349937	0.349937	0.349937	0.349937	0.349937			p	0.102704	0.102704	0.102696	0.102651	0.102805	0.451268	0.451262	0.451306
	z-Right CFA DD (mm)	r	0.141023	0.130086	0.0967465	0.0438778	0.0184224	0.0442106	0.0559439	0.0809279	0.111655	0.126451		z-Right CFA DD (mm)	r	0.265731	0.229875	0.194884	0.115687	0.0855013	0.101817	0.118443	0.134938	0.171049	0.17707		z-Right CFA DD (mm)	r	0.189385	0.189385	0.189385	0.189385	0.189385	0.114253	0.114253	0.114253	0.114253	0.114253		z-Right CFA DD (mm)	r	0.299886	0.299886	0.299898	0.299948	0.299748	0.0371635	0.0371667	0.0371425
		p	0.276577	0.292315	0.34246	0.427132	0.469277	0.426585	0.407391	0.367239	0.319659	0.297628			p	0.128739	0.164785	0.205149	0.313593	0.360018	0.334641	0.309473	0.285286	0.235443	0.227585			p	0.211943	0.211943	0.211943	0.211943	0.211943	0.315745	0.315745	0.315745	0.315745	0.315745			p	0.0994681	0.0994681	0.0994589	0.0994197	0.099	0.438193	0.438188	0.438228
	Left BA DD (mm)	r	-0.156404	-0.170261	-0.173201	-0.17126	-0.166044	0.360878	0.36248	0.356894	0.359686	0.358415		Left BA DD (mm)	r	-0.402424	-0.470792	-0.493433	-0.52139	-0.513969	0.221068	0.228919	0.232269	0.230294	0.23852		Left BA DD (mm)	r	-0.244601	-0.244601	-0.244601	-0.244601	-0.244601	0.0127072	0.0127072	0.0127072	0.0127072	0.0127072		Left BA DD (mm)	r	-0.286004	-0.286004	-0.285985	-0.285978	-0.286382	0.275683	0.275687	0.275679
		p	0.255111	0.23648	0.232618	0.235164	0.242077	0.0590033	0.0581321	0.0612104	0.0596579	0.060361			p	0.0392831	0.0180813	0.0135213	0.00919696	0.0102185	0.17447	0.165821	0.16221	0.164333	0.155596			p	0.149321	0.149321	0.149321	0.149321	0.149321	0.478798	0.478798	0.478798	0.478798	0.478798			p	0.110773	0.110773	0.110789	0.110795	0.110454	0.119701	0.119698	0.119706
	z-Left BA DD (SD)	r	-0.0608552	-0.0685789	-0.0722522	-0.0659634	-0.0581411	0.410301	0.406979	0.400223	0.399697	0.39654		z-Left BA DD (SD)	r	-0.339259	-0.401053	-0.420435	-0.441717	-0.432736	0.238719	0.240012	0.240163	0.232608	0.239344		z-Left BA DD (SD)	r	-0.161168	-0.161168	-0.161168	-0.161168	-0.161168	0.0773259	0.0773259	0.0773259	0.0773259	0.0773259		z-Left BA DD (SD)	r	-0.238196	-0.238196	-0.238184	-0.238191	-0.238561	0.277201	0.277203	0.277201
		p	0.399414	0.386947	0.381055	0.391158	0.403817	0.0361795	0.0374652	0.0401845	0.0404025	0.0417275			p	0.0716885	0.0398431	0.032461	0.0255964	0.0283428	0.155388	0.154042	0.153885	0.161846	0.154737			p	0.248627	0.248627	0.248627	0.248627	0.248627	0.372957	0.372957	0.372957	0.372957	0.372957			p	0.155935	0.155935	0.155947	0.15594	0.155554	0.118361	0.118359	0.11836
	Local arterial stiffness (Elastic Modulus and Beta Index)													Local arterial stiffness (Elastic Modulus and Beta Index)													Local arterial stiffness (Elastic Modulus and Beta Index)													Local arterial stiffness (Elastic Modulus and Beta Index)
	Left CCA EM (mmHg)	r	-0.147737	-0.135227	-0.140603	-0.132771	-0.136427	-0.0605656	-0.059255	-0.0760726	-0.0726323	-0.0827786		Left CCA EM (mmHg)	r	-0.238974	-0.219556	-0.191732	-0.186389	-0.186737	-0.195052	-0.185589	-0.190047	-0.181851	-0.182389		Left CCA EM (mmHg)	r	-0.349887	-0.349887	-0.349887	-0.349887	-0.349887	-0.279205	-0.279205	-0.279205	-0.279205	-0.279205		Left CCA EM (mmHg)	r	-0.205568	-0.205568	-0.205527	-0.205567	-0.205579	-0.2433	-0.2433	-0.243316
		p	0.267108	0.284869	0.277174	0.288416	0.283144	0.399883	0.402009	0.374953	0.380446	0.364312			p	0.155122	0.176164	0.209028	0.215695	0.215258	0.204944	0.216703	0.211119	0.221443	0.220758			p	0.0652336	0.0652336	0.0652336	0.0652336	0.0652336	0.116604	0.116604	0.116604	0.116604	0.116604			p	0.192294	0.192294	0.192343	0.192296	0.192281	0.150651	0.15065	0.150634
	z-Left CCA EM (SD)	r	-0.129236	-0.113299	-0.121148	-0.109806	-0.109962	-0.0448737	-0.045214	-0.0611568	-0.0617603	-0.071685		z-Left CCA EM (SD)	r	-0.221491	-0.201288	-0.175154	-0.160491	-0.161624	-0.173724	-0.164762	-0.173237	-0.173039	-0.173206		z-Left CCA EM (SD)	r	-0.317286	-0.317286	-0.317286	-0.317286	-0.317286	-0.231021	-0.231021	-0.231021	-0.231021	-0.231021		z-Left CCA EM (SD)	r	-0.201676	-0.201676	-0.201636	-0.201682	-0.201734	-0.227895	-0.227899	-0.227909
		p	0.293554	0.31718	0.305451	0.322455	0.322218	0.425496	0.424937	0.398925	0.397948	0.381963			p	0.173997	0.197389	0.230071	0.249544	0.248012	0.231935	0.243791	0.232572	0.23283	0.232612			p	0.0864239	0.0864239	0.0864239	0.0864239	0.0864239	0.163549	0.163549	0.163549	0.163549	0.163549			p	0.196923	0.196923	0.196972	0.196917	0.196854	0.166934	0.16693	0.166919
	Left CCA Beta Index	r	-0.107525	-0.0903148	-0.112554	-0.116124	-0.120787	0.00416364	0.00963593	0.00260838	0.0112329	0.00766428		Left CCA Beta Index	r	-0.14241	-0.122512	-0.0969165	-0.0998022	-0.103869	-0.120254	-0.106795	-0.105223	-0.0935263	-0.0956722		Left CCA Beta Index	r	-0.221974	-0.221974	-0.221974	-0.221974	-0.221974	-0.221089	-0.221089	-0.221089	-0.221089	-0.221089		Left CCA Beta Index	r	-0.115266	-0.115266	-0.115224	-0.115296	-0.115321	-0.151205	-0.151209	-0.151226
		p	0.325917	0.352467	0.318303	0.312939	0.305987	0.49305	0.483919	0.495646	0.481256	0.487209			p	0.274608	0.303432	0.342197	0.33774	0.331495	0.306778	0.327029	0.329425	0.347458	0.344125			p	0.173458	0.173458	0.173458	0.173458	0.173458	0.174446	0.174446	0.174446	0.174446	0.174446			p	0.314225	0.314225	0.314287	0.31418	0.314142	0.262276	0.26227	0.262246
	z-Left CCA Beta Index (SD)	r	-0.120666	-0.100757	-0.126282	-0.128433	-0.131837	0.00609009	0.0114934	0.00455175	0.0112081	0.00808705		z-Left CCA Beta Index (SD)	r	-0.16214	-0.142657	-0.117626	-0.114585	-0.120427	-0.122815	-0.107792	-0.107975	-0.0996205	-0.10025		z-Left CCA Beta Index (SD)	r	-0.23988	-0.23988	-0.23988	-0.23988	-0.23988	-0.22522	-0.22522	-0.22522	-0.22522	-0.22522		z-Left CCA Beta Index (SD)	r	-0.139745	-0.139745	-0.139701	-0.139775	-0.139831	-0.148002	-0.148009	-0.148024
		p	0.306166	0.336271	0.297876	0.294727	0.28977	0.489835	0.480822	0.492402	0.481297	0.486503			p	0.247315	0.274258	0.310693	0.315247	0.306521	0.302984	0.32551	0.325232	0.33802	0.337051			p	0.154179	0.154179	0.154179	0.154179	0.154179	0.169864	0.169864	0.169864	0.169864	0.169864			p	0.278395	0.278395	0.278458	0.278353	0.278274	0.266737	0.266728	0.266706
	Right CCA EM (mmHg)	r	-0.267734	-0.275883	-0.281762	-0.273638	-0.281219	0.156805	0.174804	0.151495	0.136444	0.12174		Right CCA EM (mmHg)	r	-0.573362	-0.599114	-0.602257	-0.621548	-0.625217	-0.219005	-0.193976	-0.201787	-0.210777	-0.195221		Right CCA EM (mmHg)	r	-0.573187	-0.573187	-0.573187	-0.573187	-0.573187	-0.370207	-0.370207	-0.370207	-0.370207	-0.370207		Right CCA EM (mmHg)	r	-0.520763	-0.520763	-0.520751	-0.520707	-0.520987	-0.24247	-0.242459	-0.242484
		p	0.126886	0.119525	0.114388	0.121525	0.114856	0.254562	0.230527	0.261873	0.283119	0.304575			p	0.00410974	0.00262339	0.00247721	0.00171971	0.00160011	0.176785	0.206263	0.196791	0.186194	0.204737			p	0.00412178	0.00412178	0.00412178	0.00412178	0.00412178	0.05406	0.05406	0.05406	0.05406	0.05406			p	0.00928004	0.00928004	0.00928167	0.00928747	0.0092503	0.151503	0.151513	0.151488
	z-Right CCA EM (SD)	r	-0.332912	-0.340985	-0.351699	-0.345608	-0.354867	0.0848842	0.105271	0.0828415	0.0686597	0.0544451		z-Right CCA EM (SD)	r	-0.609562	-0.631999	-0.635269	-0.649148	-0.654425	-0.27323	-0.243394	-0.250698	-0.257984	-0.242248		z-Right CCA EM (SD)	r	-0.639131	-0.639131	-0.639131	-0.639131	-0.639131	-0.454496	-0.454496	-0.454496	-0.454496	-0.454496		z-Right CCA EM (SD)	r	-0.570898	-0.570898	-0.570881	-0.570828	-0.571114	-0.28849	-0.288479	-0.28851
		p	0.0757497	0.070611	0.064176	0.067781	0.0623553	0.36099	0.329353	0.364213	0.386817	0.409832			p	0.00216326	0.00139724	0.00130734	0.000977615	0.000872054	0.121891	0.150554	0.143188	0.136065	0.151731			p	0.00120746	0.00120746	0.00120746	0.00120746	0.00120746	0.0220449	0.0220449	0.0220449	0.0220449	0.0220449			p	0.00428219	0.00428219	0.00428338	0.00428715	0.0042668	0.108689	0.108699	0.108672
	Right CCA Beta Index	r	-0.232372	-0.23545	-0.25511	-0.253299	-0.261524	0.229506	0.251203	0.232537	0.218138	0.205431		Right CCA Beta Index	r	-0.535519	-0.563746	-0.569711	-0.593751	-0.597157	-0.195119	-0.166275	-0.171638	-0.181716	-0.166253		Right CCA Beta Index	r	-0.50049	-0.50049	-0.50049	-0.50049	-0.50049	-0.346008	-0.346008	-0.346008	-0.346008	-0.346008		Right CCA Beta Index	r	-0.490241	-0.490241	-0.490234	-0.490206	-0.490487	-0.228025	-0.228016	-0.228043
		p	0.162099	0.158824	0.138848	0.140619	0.132686	0.165185	0.142686	0.161922	0.177763	0.192456			p	0.0074784	0.00481626	0.00436733	0.00288915	0.0027179	0.204861	0.241769	0.234668	0.221615	0.241798			p	0.0123031	0.0123031	0.0123031	0.0123031	0.0123031	0.0675397	0.0675397	0.0675397	0.0675397	0.0675397			p	0.0141025	0.0141025	0.0141038	0.0141089	0.014057	0.166792	0.166803	0.166773
	z-Right CCA Beta Index (SD)	r	-0.317183	-0.320254	-0.345585	-0.347254	-0.358305	0.144337	0.169265	0.151431	0.139089	0.127284		z-Right CCA Beta Index (SD)	r	-0.593449	-0.619194	-0.625144	-0.644963	-0.650249	-0.264777	-0.229968	-0.233303	-0.239	-0.222547		z-Right CCA Beta Index (SD)	r	-0.59581	-0.59581	-0.59581	-0.59581	-0.59581	-0.460978	-0.460978	-0.460978	-0.460978	-0.460978		z-Right CCA Beta Index (SD)	r	-0.557309	-0.557309	-0.557296	-0.557254	-0.557541	-0.281718	-0.281708	-0.281744
		p	0.086497	0.0843211	0.0677946	0.0667931	0.0604223	0.271885	0.237796	0.261963	0.279332	0.296407			p	0.00290478	0.00180027	0.00160242	0.00106872	0.000954737	0.129627	0.164685	0.161104	0.155095	0.172821			p	0.00278461	0.00278461	0.00278461	0.00278461	0.00278461	0.0203952	0.0203952	0.0203952	0.0203952	0.0203952			p	0.00534219	0.00534219	0.00534332	0.00534689	0.00532252	0.114426	0.114435	0.114404
	Left CFA EM (mmHg)	r	-0.323912	-0.339506	-0.357475	-0.388263	-0.39233	-0.0368281	-0.0161815	0.0173913	0.0367703	0.0631014		Left CFA EM (mmHg)	r	-0.091734	-0.140559	-0.203805	-0.269656	-0.283289	0.239989	0.280564	0.296353	0.304757	0.306998		Left CFA EM (mmHg)	r	-0.158583	-0.158583	-0.158583	-0.158583	-0.158583	0.0541156	0.0541156	0.0541156	0.0541156	0.0541156		Left CFA EM (mmHg)	r	-0.0474401	-0.0474401	-0.0474364	-0.0473325	-0.0476349	0.166194	0.166198	0.166192
		p	0.0817789	0.0715334	0.0608848	0.0453537	0.0435441	0.438747	0.473008	0.470993	0.438842	0.395778			p	0.350251	0.277236	0.194384	0.125124	0.113078	0.154065	0.115423	0.102269	0.0956913	0.0939869			p	0.252135	0.252135	0.252135	0.252135	0.252135	0.410369	0.410369	0.410369	0.410369	0.410369			p	0.421284	0.421284	0.42129	0.421461	0.420965	0.241877	0.241871	0.241879
	z-Left CFA EM (SD)	r	-0.303398	-0.316544	-0.333847	-0.362174	-0.36419	-0.0276628	-0.00876958	0.0246475	0.0427846	0.0686497		z-Left CFA EM (SD)	r	-0.0792054	-0.126404	-0.188696	-0.249763	-0.26031	0.246207	0.284622	0.299421	0.305196	0.306436		z-Left CFA EM (SD)	r	-0.133196	-0.133196	-0.133196	-0.133196	-0.133196	0.0754737	0.0754737	0.0754737	0.0754737	0.0754737		z-Left CFA EM (SD)	r	-0.0385752	-0.0385752	-0.0385738	-0.0384735	-0.0387653	0.166623	0.166627	0.166624
		p	0.0967357	0.0869544	0.0751412	0.0582978	0.0572126	0.453918	0.485365	0.458924	0.42893	0.386833			p	0.369971	0.297697	0.212803	0.144117	0.133838	0.14769	0.111943	0.0998341	0.0953557	0.0944123			p	0.287801	0.287801	0.287801	0.287801	0.287801	0.375908	0.375908	0.375908	0.375908	0.375908			p	0.435864	0.435864	0.435866	0.436031	0.43555	0.241304	0.241299	0.241303
	Left CFA Beta Index	r	-0.28084	-0.29589	-0.321418	-0.357036	-0.361051	0.0444449	0.0684393	0.10574	0.125571	0.154256		Left CFA Beta Index	r	-0.0488587	-0.100017	-0.164407	-0.233186	-0.246989	0.286916	0.330118	0.348232	0.355577	0.357345		Left CFA Beta Index	r	-0.0796446	-0.0796446	-0.0796446	-0.0796446	-0.0796446	0.0903824	0.0903824	0.0903824	0.0903824	0.0903824		Left CFA Beta Index	r	-0.00816182	-0.00816182	-0.00816339	-0.00807763	-0.00835452	0.225346	0.225349	0.225343
		p	0.115184	0.10264	0.0835063	0.0611308	0.0589087	0.4262	0.387172	0.328636	0.298921	0.258059			p	0.41896	0.337409	0.244267	0.161229	0.1469	0.110006	0.0775872	0.066211	0.0619525	0.0609578			p	0.369274	0.369274	0.369274	0.369274	0.369274	0.352361	0.352361	0.352361	0.352361	0.352361			p	0.486378	0.486378	0.486376	0.486519	0.486057	0.169725	0.169722	0.169728
	z-Left CFA Beta Index (SD)	r	-0.270869	-0.28509	-0.310158	-0.344693	-0.347676	0.0500772	0.0732272	0.110568	0.129958	0.158419		z-Left CFA Beta Index (SD)	r	-0.0416511	-0.0925173	-0.156639	-0.223231	-0.235505	0.294153	0.336424	0.354117	0.360146	0.361317		z-Left CFA Beta Index (SD)	r	-0.06619	-0.06619	-0.06619	-0.06619	-0.06619	0.10309	0.10309	0.10309	0.10309	0.10309		z-Left CFA Beta Index (SD)	r	-0.00207194	-0.00207194	-0.00207478	-0.00199062	-0.00225976	0.230081	0.230083	0.230079
		p	0.124021	0.111545	0.0916178	0.0683344	0.0665411	0.416965	0.379495	0.321301	0.292502	0.252359			p	0.430795	0.349029	0.254789	0.172061	0.158765	0.10404	0.0734831	0.0627834	0.0594046	0.0587639			p	0.390792	0.390792	0.390792	0.390792	0.390792	0.332687	0.332687	0.332687	0.332687	0.332687			p	0.496541	0.496541	0.496537	0.496677	0.496228	0.164563	0.16456	0.164565
	Right CFA EM (mmHg)	r	-0.514015	-0.536887	-0.521255	-0.521902	-0.522069	-0.193742	-0.17278	-0.167137	-0.161311	-0.156949		Right CFA EM (mmHg)	r	-0.365376	-0.40538	-0.438196	-0.470968	-0.456204	0.0248788	0.0544931	0.0616422	0.0677338	0.0738361		Right CFA EM (mmHg)	r	-0.39868	-0.39868	-0.39868	-0.39868	-0.39868	-0.144501	-0.144501	-0.144501	-0.144501	-0.144501		Right CFA EM (mmHg)	r	-0.298012	-0.298012	-0.297989	-0.297926	-0.298086	-0.0417269	-0.0417116	-0.0417444
		p	0.0102119	0.00732676	0.00921487	0.00912972	0.00910775	0.206551	0.233169	0.24062	0.248435	0.254364			p	0.0565808	0.0380963	0.0266476	0.0180417	0.0216006	0.45854	0.409754	0.398139	0.388306	0.378522			p	0.0408261	0.0408261	0.0408261	0.0408261	0.0408261	0.271653	0.271653	0.271653	0.271653	0.271653			p	0.100948	0.100948	0.100966	0.101016	0.100889	0.43067	0.430695	0.430641
	z-Right CFA EM (SD)	r	-0.489033	-0.507016	-0.491283	-0.48864	-0.485594	-0.169671	-0.151472	-0.145332	-0.140422	-0.135959		z-Right CFA EM (SD)	r	-0.350382	-0.389647	-0.422454	-0.451863	-0.432226	0.0451269	0.0715598	0.0779637	0.0811283	0.0860914		z-Right CFA EM (SD)	r	-0.3605	-0.3605	-0.3605	-0.3605	-0.3605	-0.102248	-0.102248	-0.102248	-0.102248	-0.102248		z-Right CFA EM (SD)	r	-0.284498	-0.284498	-0.28448	-0.284424	-0.284564	-0.0369185	-0.0369038	-0.036932
		p	0.0143276	0.0112555	0.0139107	0.0144014	0.0149837	0.23726	0.261906	0.270483	0.277432	0.283816			p	0.0649434	0.0447319	0.0317558	0.0227434	0.0285051	0.42508	0.382164	0.371943	0.366922	0.35909			p	0.0592104	0.0592104	0.0592104	0.0592104	0.0592104	0.333979	0.333979	0.333979	0.333979	0.333979			p	0.112048	0.112048	0.112063	0.112111	0.111992	0.438598	0.438622	0.438575
	Right CFA Beta Index	r	-0.491657	-0.515059	-0.502848	-0.506409	-0.50609	-0.142011	-0.119175	-0.110314	-0.103183	-0.096539		Right CFA Beta Index	r	-0.319949	-0.3636	-0.399682	-0.436832	-0.420427	0.0823664	0.113492	0.122199	0.127963	0.133321		Right CFA Beta Index	r	-0.334301	-0.334301	-0.334301	-0.334301	-0.334301	-0.097618	-0.097618	-0.097618	-0.097618	-0.097618		Right CFA Beta Index	r	-0.251684	-0.251684	-0.251662	-0.251608	-0.251757	0.00791602	0.00793124	0.00789768
		p	0.0138423	0.010063	0.011916	0.0113499	0.0113996	0.275174	0.308383	0.321686	0.332546	0.342781			p	0.0845357	0.057529	0.0404089	0.0270638	0.0324636	0.364963	0.316889	0.303895	0.295413	0.287621			p	0.0748473	0.0748473	0.0748473	0.0748473	0.0748473	0.341112	0.341112	0.341112	0.341112	0.341112			p	0.14221	0.14221	0.142232	0.142286	0.142138	0.486789	0.486763	0.486819
	z-Right CFA Beta Index (SD)	r	-0.461962	-0.480433	-0.46865	-0.469374	-0.465841	-0.11293	-0.0930535	-0.0833375	-0.0768589	-0.0699339		z-Right CFA Beta Index (SD)	r	-0.298793	-0.342013	-0.37864	-0.41395	-0.393345	0.109168	0.13684	0.144862	0.147874	0.152082		z-Right CFA Beta Index (SD)	r	-0.289344	-0.289344	-0.289344	-0.289344	-0.289344	-0.045313	-0.045313	-0.045313	-0.045313	-0.045313		z-Right CFA Beta Index (SD)	r	-0.231503	-0.231503	-0.231485	-0.231439	-0.231573	0.0168715	0.0168862	0.0168578
		p	0.0201535	0.0160124	0.0185681	0.0184023	0.0192217	0.317735	0.348194	0.363429	0.373701	0.384771			p	0.100329	0.0699747	0.049855	0.0348057	0.0431011	0.323422	0.282551	0.271145	0.266916	0.26106			p	0.107979	0.107979	0.107979	0.107979	0.107979	0.424774	0.424774	0.424774	0.424774	0.424774			p	0.163031	0.163031	0.16305	0.163099	0.162956	0.471859	0.471834	0.471882
	Left BA EM (mmHg)	r	-0.067329	-0.0459169	-0.0329005	-0.00573285	0.00649982	-0.0676241	-0.0742241	-0.0789417	-0.0865268	-0.0966623		Left BA EM (mmHg)	r	-0.342442	-0.339156	-0.328942	-0.265955	-0.220806	-0.18917	-0.194677	-0.200207	-0.21026	-0.214083		Left BA EM (mmHg)	r	-0.124686	-0.124686	-0.124686	-0.124686	-0.124686	-0.163783	-0.163783	-0.163783	-0.163783	-0.163783		Left BA EM (mmHg)	r	-0.370209	-0.370209	-0.370176	-0.370228	-0.370631	-0.145895	-0.145905	-0.145921
		p	0.388958	0.423783	0.445239	0.490431	0.489151	0.388483	0.377902	0.370389	0.358405	0.34259			p	0.0697101	0.0717529	0.0783696	0.128531	0.174763	0.212212	0.205403	0.198687	0.186795	0.18238			p	0.300223	0.300223	0.300223	0.300223	0.300223	0.245104	0.245104	0.245104	0.245104	0.245104			p	0.0540587	0.0540587	0.0540757	0.0540489	0.0538425	0.269691	0.269677	0.269654
	z-Left BA EM (SD)	r	-0.0619032	-0.0397542	-0.0266112	0.000936099	0.0132458	-0.0704263	-0.0773884	-0.082318	-0.0900025	-0.100431		z-Left BA EM (SD)	r	-0.338407	-0.334232	-0.323481	-0.259975	-0.21441	-0.192967	-0.199163	-0.204706	-0.214717	-0.218703		z-Left BA EM (SD)	r	-0.120227	-0.120227	-0.120227	-0.120227	-0.120227	-0.162655	-0.162655	-0.162655	-0.162655	-0.162655		z-Left BA EM (SD)	r	-0.366542	-0.366542	-0.36651	-0.366563	-0.366961	-0.151677	-0.151687	-0.151703
		p	0.397717	0.43392	0.455663	0.498437	0.4779	0.383981	0.372858	0.36504	0.352955	0.336772			p	0.0722243	0.0748924	0.0820755	0.134157	0.182006	0.207504	0.199946	0.193315	0.181654	0.177125			p	0.306819	0.306819	0.306819	0.306819	0.306819	0.246621	0.246621	0.246621	0.246621	0.246621			p	0.0559647	0.0559647	0.0559818	0.0559539	0.0557446	0.261622	0.261608	0.261586
	Left BA Beta Index	r	-0.0518962	-0.0305666	-0.0194145	0.00693973	0.0202705	-0.0464262	-0.0525122	-0.0555409	-0.0637187	-0.0733664		Left BA Beta Index	r	-0.311594	-0.311882	-0.303398	-0.238891	-0.192251	-0.162153	-0.167819	-0.172916	-0.184977	-0.189311		Left BA Beta Index	r	-0.070597	-0.070597	-0.070597	-0.070597	-0.070597	-0.128356	-0.128356	-0.128356	-0.128356	-0.128356		Left BA Beta Index	r	-0.34048	-0.34048	-0.340451	-0.340509	-0.340905	-0.116859	-0.11687	-0.116886
		p	0.413992	0.449104	0.467625	0.488417	0.466201	0.422947	0.412986	0.408047	0.39478	0.379272			p	0.0905547	0.0903427	0.0967352	0.155208	0.208387	0.247298	0.239713	0.232992	0.217474	0.212036			p	0.383707	0.383707	0.383707	0.383707	0.383707	0.294839	0.294839	0.294839	0.294839	0.294839			p	0.0709247	0.0709247	0.0709432	0.0709066	0.0706604	0.311839	0.311822	0.311798
	z-Left BA Beta Index (SD)	r	-0.0426569	-0.0212035	-0.0102267	0.0157957	0.0286982	-0.0431664	-0.0492667	-0.0523469	-0.0605141	-0.0705168		z-Left BA Beta Index (SD)	r	-0.305701	-0.305666	-0.297142	-0.233593	-0.187426	-0.163632	-0.169452	-0.174474	-0.186269	-0.190678		z-Left BA Beta Index (SD)	r	-0.0650995	-0.0650995	-0.0650995	-0.0650995	-0.0650995	-0.125939	-0.125939	-0.125939	-0.125939	-0.125939		z-Left BA Beta Index (SD)	r	-0.335019	-0.335019	-0.33499	-0.335049	-0.335445	-0.121086	-0.121097	-0.121113
		p	0.42914	0.464649	0.482934	0.473651	0.452201	0.428302	0.418292	0.413256	0.399967	0.383836			p	0.0949711	0.0949976	0.101639	0.160795	0.214392	0.245307	0.237549	0.230956	0.215846	0.210335			p	0.392551	0.392551	0.392551	0.392551	0.392551	0.29838	0.29838	0.29838	0.29838	0.29838			p	0.0743842	0.0743842	0.074403	0.0743646	0.07411	0.305543	0.305527	0.305503
	Regional arterial stiffness (Pulse Wave Velocity)													Regional arterial stiffness (Pulse Wave Velocity)													Regional arterial stiffness (Pulse Wave Velocity)													Regional arterial stiffness (Pulse Wave Velocity)
	cfPWV (m/s)	r	0.130135	0.155082	0.0214729	0.200281	0.209482	0.116083	0.110057	0.105015	0.110036	0.100871		cfPWV (m/s)	r	-0.150297	-0.154251	-0.128337	-0.0925574	-0.0787472	-0.152994	-0.156034	-0.139565	-0.127826	-0.132356		cfPWV (m/s)	r	-0.262311	-0.262311	-0.262311	-0.262311	-0.262311	-0.0560356	-0.0560356	-0.0560356	-0.0560356	-0.0560356		cfPWV (m/s)	r	-0.0863213	-0.0863213	-0.0863587	-0.0863315	-0.0859876	-0.161549	-0.161535	-0.161535
		p	0.281895	0.245371	0.462218	0.185749	0.174729	0.303472	0.312929	0.320929	0.312962	0.327563			p	0.25219	0.246549	0.284617	0.341023	0.363793	0.248335	0.244026	0.26781	0.285393	0.278548			p	0.119136	0.119136	0.119136	0.119136	0.119136	0.40219	0.40219	0.40219	0.40219	0.40219			p	0.351244	0.351244	0.351183	0.351228	0.351794	0.236304	0.236323	0.236323
	z-cfPWV (SD)	r	0.0659726	0.0817345	-0.0286548	0.121454	0.1281	0.0835795	0.0771978	0.069097	0.0725293	0.0615399		z-cfPWV (SD)	r	-0.212269	-0.225837	-0.203752	-0.171092	-0.158483	-0.201239	-0.201911	-0.187368	-0.176887	-0.181502		z-cfPWV (SD)	r	-0.325329	-0.325329	-0.325329	-0.325329	-0.325329	-0.124955	-0.124955	-0.124955	-0.124955	-0.124955		z-cfPWV (SD)	r	-0.153822	-0.153822	-0.15387	-0.153832	-0.153378	-0.220721	-0.220705	-0.220705
		p	0.38526	0.358827	0.449635	0.295144	0.284977	0.35577	0.366377	0.379977	0.374197	0.392789			p	0.171468	0.156111	0.181546	0.223242	0.240582	0.184583	0.183769	0.201868	0.215499	0.209438			p	0.0697854	0.0697854	0.0697854	0.0697854	0.0697854	0.289769	0.289769	0.289769	0.289769	0.289769			p	0.247158	0.247158	0.24709	0.247144	0.24779	0.1618	0.161818	0.161818
	crPWV (m/s)	r	-0.111935	-0.136068	-0.183873	-0.117086	-0.119844	-0.0633451	-0.066973	-0.0689878	-0.0678183	-0.0639009		crPWV (m/s)	r	0.152429	0.133255	0.138215	0.146459	0.125525	0.000685516	-0.0142362	-0.0152907	-0.00662491	0.00209372		crPWV (m/s)	r	0.0280913	0.0280913	0.0280913	0.0280913	0.0280913	0.196255	0.196255	0.196255	0.196255	0.196255		crPWV (m/s)	r	0.144022	0.144022	0.143937	0.143943	0.144709	0.0310874	0.0311004	0.0311004
		p	0.309969	0.272995	0.20636	0.30191	0.297631	0.389718	0.383567	0.380161	0.382137	0.388774			p	0.249141	0.277199	0.269806	0.257725	0.288897	0.498792	0.474931	0.473077	0.488329	0.496311			p	0.450621	0.450621	0.450621	0.450621	0.450621	0.190694	0.190694	0.190694	0.190694	0.190694			p	0.261268	0.261268	0.261392	0.261384	0.260267	0.445383	0.445361	0.445361
	z-crPWV (SD)	r	-0.0981708	-0.116711	-0.177868	-0.09151	-0.0920902	-0.0588209	-0.0626572	-0.06389	-0.0622968	-0.0585674		z-crPWV (SD)	r	0.155858	0.141318	0.149937	0.164922	0.146928	-0.00152318	-0.0172368	-0.0169765	-0.00832053	-0.000237413		z-crPWV (SD)	r	0.0341374	0.0341374	0.0341374	0.0341374	0.0341374	0.208467	0.208467	0.208467	0.208467	0.208467		z-crPWV (SD)	r	0.149835	0.149835	0.149749	0.14975	0.150538	0.0307721	0.0307847	0.0307847
		p	0.331913	0.302494	0.214203	0.342732	0.341785	0.397426	0.390888	0.388793	0.391501	0.397859			p	0.244275	0.265229	0.252707	0.231644	0.257046	0.497316	0.469656	0.470114	0.485343	0.499582			p	0.440061	0.440061	0.440061	0.440061	0.440061	0.175925	0.175925	0.175925	0.175925	0.175925			p	0.252853	0.252853	0.252977	0.252976	0.251844	0.445934	0.445912	0.445912
	Arterial stiffness central-peripheral gradient (cfPWV/crPWV)													Arterial stiffness central-peripheral gradient (cfPWV/crPWV)													Arterial stiffness central-peripheral gradient (cfPWV/crPWV)													Arterial stiffness central-peripheral gradient (cfPWV/crPWV)
	PWV ratio	r	0.107396	0.138486	0.0760443	0.164259	0.173389	0.0822293	0.0796639	0.0762024	0.0791958	0.0688256		PWV ratio	r	-0.291485	-0.287223	-0.26997	-0.239162	-0.211432	-0.17311	-0.16478	-0.150432	-0.145995	-0.154489		PWV ratio	r	-0.302013	-0.302013	-0.302013	-0.302013	-0.302013	-0.222413	-0.222413	-0.222413	-0.222413	-0.222413		PWV ratio	r	-0.226779	-0.226779	-0.22676	-0.226741	-0.226853	-0.192534	-0.192531	-0.192531
		p	0.317141	0.269405	0.368305	0.232556	0.220155	0.358006	0.362267	0.36804	0.363046	0.380435			p	0.0940568	0.0974759	0.112169	0.141872	0.172443	0.22053	0.231839	0.251996	0.258397	0.246212			p	0.0859649	0.0859649	0.0859649	0.0859649	0.0859649	0.159905	0.159905	0.159905	0.159905	0.159905			p	0.155077	0.155077	0.155098	0.155118	0.154996	0.195329	0.195333	0.195333
	z-PWV Ratio (SD)	r	0.0850473	0.110582	0.0661234	0.129003	0.135755	0.0803189	0.078128	0.0729366	0.0747953	0.0632342		z-PWV Ratio (SD)	r	-0.331077	-0.332519	-0.319419	-0.295971	-0.269828	-0.186172	-0.174905	-0.162192	-0.159405	-0.168499		z-PWV Ratio (SD)	r	-0.339068	-0.339068	-0.339068	-0.339068	-0.339068	-0.270187	-0.270187	-0.270187	-0.270187	-0.270187		z-PWV Ratio (SD)	r	-0.271004	-0.271004	-0.270984	-0.270957	-0.271093	-0.214017	-0.214014	-0.214014
		p	0.353345	0.312101	0.385005	0.283608	0.273461	0.361177	0.364825	0.373513	0.370395	0.389907			p	0.0661541	0.0652644	0.0736643	0.0905482	0.112295	0.203399	0.218131	0.235413	0.239292	0.226753			p	0.0613332	0.0613332	0.0613332	0.0613332	0.0613332	0.111975	0.111975	0.111975	0.111975	0.111975			p	0.111249	0.111249	0.111267	0.11129	0.11117	0.169441	0.169444	0.169444
[truncated: 2 more columns]
